# Supplementary material for: 2-[4,5-Diphenyl-2-(pyridin-2-yl)-1H-imidazol-1-yl]-3-phenyl­propan-1-ol
Source: Acta Crystallogr Sect E Struct Rep Online. 2012 May 12;68(Pt 6):o1670. doi: 10.1107/S1600536812018703 (PMC3379267; doi:10.1107/S1600536812018703)
Supplement: Supplementary file 2 [file e-68-o1670-Isup2.hkl]

# 
# h,k,l, Fc-squared, Fo-squared, sigma(Fo-squared) and status flag 
# 
data_I
_shelx_title ' a in P2(1)2(1)2(1)' 
_shelx_refln_list_code          4 
_shelx_F_calc_maximum      213.78 
_exptl_crystal_F_000       912.00 
_reflns_d_resolution_high  0.8183 
 
loop_ 
 _symmetry_equiv_pos_as_xyz 
 'x, y, z' 
 '-x+1/2, -y, z+1/2' 
 '-x, y+1/2, -z+1/2' 
 'x+1/2, -y+1/2, -z' 
 
_cell_length_a     9.2695 
_cell_length_b    15.8818 
_cell_length_c    16.0498 
_cell_angle_alpha  90.000 
_cell_angle_beta   90.000 
_cell_angle_gamma  90.000 
 
_shelx_F_squared_multiplier     1.000 
 
loop_ 
 _refln_index_h 
 _refln_index_k 
 _refln_index_l 
 _refln_F_squared_calc 
 _refln_F_squared_meas 
 _refln_F_squared_sigma 
 _refln_observed_status 
   2   0   0     5157.37     5070.81     73.29 o 
   4   0   0      794.22      725.88     26.10 o 
   6   0   0       53.93       59.30      7.22 o 
   8   0   0       79.11       85.71      6.72 o 
  10   0   0       33.26       38.68      4.30 o 
   1   1   0      127.81      115.62      2.23 o 
   2   1   0      451.12      470.46      5.28 o 
   3   1   0     2891.00     2860.63     34.24 o 
   4   1   0     2479.46     2606.03     53.84 o 
   5   1   0       28.00       22.09      3.42 o 
   6   1   0       40.71       44.19      5.29 o 
   7   1   0       25.51       16.11      7.25 o 
   8   1   0      359.66      370.24      9.71 o 
   9   1   0        1.72        3.53      1.41 o 
  10   1   0       15.88       16.63      2.18 o 
  11   1   0        1.23        1.13      0.84 o 
   0   2   0     6483.02     6272.71     47.84 o 
   1   2   0       36.19       54.81      5.65 o 
   2   2   0     3399.25     3313.81     22.12 o 
   3   2   0      567.64      522.81      6.87 o 
   4   2   0     2323.57     2346.98     72.18 o 
   5   2   0      896.63      897.83     22.07 o 
   6   2   0       73.71       58.04     11.02 o 
   7   2   0       10.64        7.52      4.83 o 
   8   2   0        1.96        1.26      1.25 o 
   9   2   0       22.66       26.20      2.75 o 
  10   2   0        6.04        9.25      1.61 o 
   1   3   0     2404.07     2319.73     24.54 o 
   2   3   0      155.78      157.62      5.04 o 
   3   3   0       99.79      104.50      3.10 o 
   4   3   0      129.37      130.63      6.02 o 
   5   3   0      201.84      163.27     11.05 o 
   6   3   0       22.19       22.29      8.06 o 
   7   3   0      104.11       97.90      4.65 o 
   8   3   0       33.90       42.59      2.68 o 
   9   3   0        2.19        2.15      0.97 o 
  10   3   0        1.76        0.81      0.95 o 
   0   4   0    37243.38    34701.46    185.95 o 
   1   4   0     8199.90     8563.07    265.79 o 
   2   4   0     1096.58     1065.59     15.85 o 
   3   4   0     1995.92     1985.17     29.70 o 
   4   4   0        0.00        1.24      3.39 o 
   5   4   0        0.25        3.58      2.18 o 
   6   4   0      131.92      133.61     17.47 o 
   7   4   0       11.89       11.53      1.80 o 
   8   4   0      287.75      285.18     13.05 o 
   9   4   0       21.14       18.02      2.26 o 
  10   4   0       33.86       33.19      2.56 o 
   1   5   0      167.99      186.64      7.04 o 
   2   5   0     1550.33     1480.90     19.52 o 
   3   5   0      630.53      634.07     14.55 o 
   4   5   0       47.38       50.92      4.71 o 
   5   5   0       26.85       21.52      4.39 o 
   6   5   0       72.50       63.14     12.09 o 
   7   5   0       53.54       50.70      3.63 o 
   8   5   0      122.46      105.51      5.22 o 
   9   5   0        3.94        3.12      1.34 o 
  10   5   0        5.43        7.07      1.33 o 
   0   6   0     9921.49    10467.93    294.85 o 
   1   6   0      115.86      110.87      4.74 o 
   2   6   0        8.48        4.10      1.41 o 
   3   6   0       76.91       81.05      5.83 o 
   4   6   0      459.89      472.19     14.91 o 
   5   6   0      134.01      132.70     15.59 o 
   6   6   0        0.21        9.67      5.37 o 
   7   6   0       58.89       60.20      3.78 o 
   8   6   0      140.49      134.81      5.80 o 
   9   6   0        9.76        6.34      1.88 o 
  10   6   0        0.98        2.69      1.34 o 
   1   7   0        5.50        5.53      1.65 o 
   2   7   0      793.09      874.01     23.74 o 
   3   7   0     1190.38     1297.37     24.30 o 
   4   7   0       26.17       37.59      4.59 o 
   5   7   0       71.89       69.12     10.28 o 
   6   7   0      112.80      113.98     12.50 o 
   7   7   0       80.38       82.66      4.26 o 
   8   7   0       49.35       49.28      3.61 o 
   9   7   0        0.45        2.73      1.22 o 
  10   7   0        0.62        0.00      1.34 o 
   0   8   0      864.45      868.23     32.80 o 
   1   8   0      984.07     1130.64     28.19 o 
   2   8   0       63.12       69.10      7.31 o 
   3   8   0      432.39      443.45     19.21 o 
   4   8   0      317.29      303.76     18.58 o 
   5   8   0      174.18      170.46     10.97 o 
   6   8   0        1.29       -3.38      7.25 o 
   7   8   0       15.82       15.31      2.95 o 
   8   8   0        6.91        7.64      1.61 o 
   9   8   0        0.12        0.27      1.34 o 
  10   8   0        2.30        3.76      1.34 o 
   1   9   0       22.60       18.38      3.20 o 
   2   9   0      466.90      498.83     20.88 o 
   3   9   0        1.40       -2.13      2.13 o 
   4   9   0      253.12      249.51     23.82 o 
   5   9   0      267.67      257.41      6.98 o 
   6   9   0      197.87      182.61      9.41 o 
   7   9   0        0.70        0.81      1.61 o 
   8   9   0       86.44       90.82      6.72 o 
   9   9   0        3.92        4.03      1.61 o 
  10   9   0        3.22        5.10      1.34 o 
   0  10   0       48.42       31.97      7.79 o 
   1  10   0        0.64        9.67      3.36 o 
   2  10   0        2.82        4.11      3.42 o 
   3  10   0      147.91      129.21     11.77 o 
   4  10   0       46.66       42.44      9.67 o 
   5  10   0        1.17        0.61      1.11 o 
   6  10   0       94.55       78.20      6.45 o 
   7  10   0       11.33       11.95      2.15 o 
   8  10   0       30.16       34.38      4.03 o 
   9  10   0       13.15       14.23      2.42 o 
   1  11   0      488.36      522.60     22.11 o 
   2  11   0       45.82       74.41     13.43 o 
   3  11   0        6.20        6.94      6.18 o 
   4  11   0       19.04       21.69      2.28 o 
   5  11   0      210.29      211.97      6.63 o 
   6  11   0       48.40       48.42      4.03 o 
   7  11   0       24.61       25.64      2.45 o 
   8  11   0        2.78        1.34      1.34 o 
   9  11   0        1.47        0.81      1.07 o 
   0  12   0      124.38      112.09     15.05 o 
   1  12   0       24.11       31.16      7.79 o 
   2  12   0      120.95      113.22      3.86 o 
   3  12   0      168.18      162.29      5.45 o 
   4  12   0      119.73      116.68      5.44 o 
   5  12   0        0.00       -0.34      1.03 o 
   6  12   0       13.81       17.56      2.18 o 
   7  12   0       67.34       69.81      3.70 o 
   8  12   0        4.13        5.37      1.61 o 
   1  13   0        6.02        7.38      1.38 o 
   2  13   0       58.49       51.32      2.35 o 
   3  13   0      100.09       92.32      3.70 o 
   4  13   0       23.38       23.22      2.02 o 
   5  13   0       17.83       18.09      2.28 o 
   6  13   0        1.25        1.59      1.03 o 
   7  13   0       26.20       29.57      4.16 o 
   8  13   0        4.49        1.61      1.07 o 
   0  14   0      193.87      197.72      8.85 o 
   1  14   0      597.47      536.06      8.35 o 
   2  14   0       30.64       29.55      1.93 o 
   3  14   0       23.84       25.38      2.22 o 
   4  14   0       12.17       11.57      1.90 o 
   5  14   0        3.51        3.40      1.09 o 
   6  14   0        2.81        3.00      1.22 o 
   7  14   0       18.88       22.02      2.69 o 
   1  15   0      157.67      157.53      4.91 o 
   2  15   0       92.57       89.29      3.72 o 
   3  15   0      482.79      482.53     18.06 o 
   4  15   0       13.27       11.95      1.80 o 
   5  15   0        8.24        8.59      1.48 o 
   6  15   0        0.06       -1.03      1.03 o 
   0  16   0        5.82        3.22      1.88 o 
   1  16   0      161.31      176.34      5.02 o 
   2  16   0       10.98       11.81      1.96 o 
   3  16   0        7.20       10.16      2.55 o 
   4  16   0       15.78       14.16      1.90 o 
   5  16   0        0.38        0.54      1.34 o 
   6  16   0       24.14       27.93      2.69 o 
   1  17   0       16.12       16.35      1.99 o 
   2  17   0       31.52       32.40      2.04 o 
   3  17   0        1.63        1.61      1.34 o 
   4  17   0       47.07       50.83      4.30 o 
   5  17   0        6.13        5.10      1.88 o 
   0  18   0       24.70       28.47      3.22 o 
   1  18   0        0.23        0.81      0.76 o 
   2  18   0       30.73       37.60      3.49 o 
   3  18   0        1.52        0.81      1.07 o 
   4  18   0        7.79        6.45      1.34 o 
   1  19   0       28.59       30.08      2.69 o 
   2  19   0       32.51       32.23      2.69 o 
   1   0   1    11997.08    11767.96    156.91 o 
   2   0   1    45700.20    45207.48    898.36 o 
   3   0   1     3667.44     3603.95     46.47 o 
   4   0   1      395.33      417.12      8.15 o 
   5   0   1        4.78        8.21      1.76 o 
   6   0   1       10.39        5.17      2.21 o 
   7   0   1        5.54        5.10      4.30 o 
   8   0   1       74.65       83.69      4.74 o 
   9   0   1        5.76        6.44      1.71 o 
  10   0   1       54.03       49.57      3.32 o 
  11   0   1        2.59        0.81      1.34 o 
 -11   1   1        7.33        9.13      1.88 o 
 -10   1   1       14.09       15.43      2.09 o 
  -9   1   1        1.73        1.65      1.61 o 
  -8   1   1       53.71       61.98      3.88 o 
  -7   1   1       40.22       28.74      8.33 o 
  -6   1   1      318.34      312.10     29.62 o 
  -5   1   1     1340.79     1382.17     34.62 o 
  -4   1   1       80.79       96.97      4.39 o 
  -3   1   1     3981.20     3863.18     71.02 o 
  -2   1   1     6133.72     6017.56     51.49 o 
  -1   1   1      870.23      816.89     19.11 o 
   0   1   1     9643.59     9835.45     54.72 o 
   1   1   1      872.60      818.80      8.04 o 
   2   1   1     6126.03     6024.48     68.32 o 
   3   1   1     3977.70     3875.25     24.61 o 
   4   1   1       81.59       83.93      3.99 o 
   5   1   1     1344.82     1455.30     23.58 o 
   6   1   1      318.65      324.63     14.33 o 
   7   1   1       39.61       37.07      9.13 o 
   8   1   1       53.86       54.69      3.89 o 
   9   1   1        1.76        3.34      1.29 o 
  10   1   1       14.19       14.20      1.99 o 
  11   1   1        7.30       10.20      1.88 o 
 -11   2   1        2.96        0.81      1.07 o 
 -10   2   1       12.19       12.77      1.87 o 
  -9   2   1       22.01       30.99      2.94 o 
  -8   2   1       60.55       53.64      3.65 o 
  -6   2   1       45.38       47.33      7.92 o 
  -5   2   1      196.39      195.14     14.66 o 
  -4   2   1      663.96      665.55     17.15 o 
  -3   2   1      653.43      636.84      9.99 o 
  -2   2   1     5945.95     5966.71     64.09 o 
  -1   2   1       25.16       32.05      4.84 o 
   0   2   1      311.90      293.55      7.10 o 
   1   2   1       25.59       26.45      2.26 o 
   2   2   1     5935.09     6031.39     51.81 o 
   3   2   1      651.98      643.22      8.91 o 
   4   2   1      660.82      669.92     16.02 o 
   5   2   1      196.26      205.48      8.37 o 
   6   2   1       45.98       60.60      7.88 o 
   7   2   1      122.88      133.89      9.14 o 
   8   2   1       60.68       54.98      3.04 o 
   9   2   1       22.13       31.57      2.94 o 
  10   2   1       12.12        9.70      1.61 o 
  11   2   1        3.01        0.00      0.81 o 
 -11   3   1        6.08        9.13      1.88 o 
 -10   3   1        8.29       11.94      1.80 o 
  -9   3   1        0.22       -0.18      0.87 o 
  -8   3   1       25.06       28.64      2.69 o 
  -7   3   1      232.23      215.91      6.64 o 
  -6   3   1      114.83      101.54      9.94 o 
  -5   3   1      107.39       90.61      8.53 o 
  -4   3   1     1323.80     1344.73     28.98 o 
  -3   3   1      674.81      660.49     11.87 o 
  -2   3   1      362.03      324.69      7.72 o 
  -1   3   1     5014.31     5098.15    174.42 o 
   0   3   1      163.61      164.61      5.11 o 
   1   3   1     5012.15     4974.97     49.15 o 
   2   3   1      362.27      348.78      5.76 o 
   3   3   1      671.35      657.64      9.72 o 
   4   3   1     1324.66     1435.15     22.63 o 
   5   3   1      106.96       99.12      9.30 o 
   6   3   1      114.61       86.82     13.98 o 
   7   3   1      231.76      222.19      8.39 o 
   8   3   1       25.06       28.94      2.33 o 
   9   3   1        0.22       -0.83      1.01 o 
  10   3   1        8.30       12.55      1.80 o 
 -10   4   1        1.92       -0.67      0.95 o 
  -9   4   1       34.09       28.86      2.75 o 
  -8   4   1       27.36       23.85      2.95 o 
  -7   4   1       35.97       43.64      3.07 o 
  -6   4   1       57.67       60.04      7.68 o 
  -5   4   1       26.88       19.65      6.45 o 
  -4   4   1     1463.18     1476.50     30.87 o 
  -3   4   1     1030.23     1048.95     13.85 o 
  -2   4   1      216.57      221.38      8.13 o 
  -1   4   1     9842.20    10109.94     94.53 o 
   0   4   1     3303.03     3193.60     33.12 o 
   1   4   1     9816.74    10072.06     84.14 o 
   2   4   1      219.48      223.88      6.49 o 
   3   4   1     1028.34     1024.52     12.51 o 
   4   4   1     1461.85     1504.66     23.96 o 
   5   4   1       26.75       18.80      6.98 o 
   6   4   1       57.99       63.97     16.12 o 
   7   4   1       35.90       43.10      3.36 o 
   8   4   1       27.35       24.57      2.44 o 
   9   4   1       33.88       36.05      2.43 o 
  10   4   1        2.00        0.81      1.34 o 
 -10   5   1        5.26        6.14      1.22 o 
  -9   5   1       11.30       10.99      1.80 o 
  -8   5   1       65.53       59.89      3.89 o 
  -7   5   1       41.68       39.97      2.99 o 
  -6   5   1       17.25       22.55     10.88 o 
  -5   5   1       28.82       28.19      5.28 o 
  -4   5   1      203.88      216.18     11.69 o 
  -3   5   1      260.31      258.95      8.11 o 
  -2   5   1     1233.66     1293.72     20.99 o 
  -1   5   1      479.95      498.61     18.13 o 
   0   5   1      368.19      343.82      9.11 o 
   1   5   1      482.85      468.90     11.18 o 
   2   5   1     1238.78     1274.55     16.87 o 
   3   5   1      260.67      266.46      9.58 o 
   4   5   1      203.30      210.71      9.41 o 
   5   5   1       28.35       27.66      8.06 o 
   6   5   1       17.52       19.60      7.25 o 
   7   5   1       41.47       38.82      3.70 o 
   8   5   1       65.05       64.85      4.08 o 
   9   5   1       11.35       10.72      1.80 o 
  10   5   1        5.26        6.71      1.88 o 
 -10   6   1        1.15        0.81      0.76 o 
  -9   6   1        4.77        3.84      1.22 o 
  -8   6   1       32.86       24.23      2.82 o 
  -7   6   1        3.03        2.04      1.68 o 
  -6   6   1       83.09       64.76     12.36 o 
  -5   6   1      321.37      336.55     17.55 o 
  -4   6   1      340.07      334.92     11.09 o 
  -3   6   1      176.06      192.01      9.05 o 
  -2   6   1     1213.86     1343.90     21.59 o 
  -1   6   1      350.18      376.39     10.02 o 
   0   6   1      906.26      934.09     20.87 o 
   1   6   1      348.31      376.75     11.06 o 
   2   6   1     1214.72     1309.41     20.48 o 
   3   6   1      176.58      196.30      7.66 o 
   4   6   1      340.08      316.15     12.11 o 
   5   6   1      322.31      338.18     18.18 o 
   6   6   1       83.68       84.10     14.24 o 
   7   6   1        3.12        2.09      0.94 o 
   8   6   1       32.66       32.50      2.94 o 
   9   6   1        4.83        4.55      1.41 o 
  10   6   1        1.16       -1.34      1.34 o 
 -10   7   1        7.35        7.79      1.61 o 
  -9   7   1       17.00       14.53      1.87 o 
  -8   7   1       31.82       30.02      2.85 o 
  -7   7   1       52.93       49.12      3.54 o 
  -6   7   1      268.79      265.82     17.09 o 
  -5   7   1       66.88       52.36      7.22 o 
  -4   7   1      316.98      339.80     11.83 o 
  -3   7   1      101.88      112.38      7.31 o 
  -2   7   1      247.37      263.64     10.18 o 
  -1   7   1      237.10      253.05      8.05 o 
   0   7   1     2916.57     3123.08     42.54 o 
   1   7   1      235.06      239.52     11.89 o 
   2   7   1      246.72      256.52     12.83 o 
   3   7   1      100.78      113.35      6.21 o 
   4   7   1      317.27      337.60     13.11 o 
   5   7   1       66.97       67.13      8.11 o 
   6   7   1      270.56      275.45     10.15 o 
   7   7   1       52.73       50.82      3.59 o 
   8   7   1       31.63       32.34      2.94 o 
   9   7   1       17.20       15.04      2.95 o 
  10   7   1        7.37        4.83      1.61 o 
 -10   8   1        6.93        5.37      1.34 o 
  -9   8   1        0.50        3.49      1.88 o 
  -8   8   1       22.50       24.71      3.76 o 
  -7   8   1        1.09        1.34      1.61 o 
  -6   8   1       15.62       15.23      3.09 o 
  -5   8   1       33.96       32.32     13.83 o 
  -4   8   1      344.88      331.22     12.16 o 
  -3   8   1      394.74      392.11     28.84 o 
  -2   8   1      486.29      500.80     28.60 o 
  -1   8   1     1634.77     1673.64     27.10 o 
   0   8   1     1046.59     1197.77     28.35 o 
   1   8   1     1630.44     1677.76     34.48 o 
   2   8   1      486.30      502.35     19.46 o 
   3   8   1      393.79      408.93     15.74 o 
   4   8   1      345.51      338.66     17.04 o 
   5   8   1       33.88       27.67      7.25 o 
   6   8   1       15.72       11.55      2.69 o 
   7   8   1        1.09        3.63      1.52 o 
   8   8   1       22.44       22.83      3.49 o 
   9   8   1        0.49       -2.42      2.42 o 
  10   8   1        6.95        6.71      1.61 o 
  -9   9   1        5.52        6.44      2.15 o 
  -8   9   1       21.04       20.68      3.49 o 
  -7   9   1       63.36       57.49      5.64 o 
  -6   9   1       42.49       38.46      3.02 o 
  -5   9   1      105.61      111.26      4.93 o 
  -4   9   1      210.15      208.18     11.91 o 
  -3   9   1       58.48       53.14      7.11 o 
  -2   9   1      143.44      151.79     11.69 o 
  -1   9   1      194.67      208.06     10.27 o 
   0   9   1      215.14      255.51     13.99 o 
   1   9   1      194.49      219.80     18.83 o 
   2   9   1      143.24      149.27     11.83 o 
   3   9   1       58.62       57.59      5.99 o 
   4   9   1      209.60      209.47     20.31 o 
   5   9   1      106.20      113.15      4.67 o 
   6   9   1       42.37       47.84      6.04 o 
   7   9   1       63.51       61.79      5.64 o 
   8   9   1       20.89       22.02      3.49 o 
   9   9   1        5.54        3.49      1.61 o 
  10   9   1        5.25        6.18      1.34 o 
  -9  10   1       15.03       15.04      2.42 o 
  -8  10   1       25.39       20.95      3.22 o 
  -7  10   1       23.72       22.02      3.76 o 
  -6  10   1       16.85       16.71      2.18 o 
  -5  10   1      143.11      136.27     10.07 o 
  -4  10   1      125.72      120.64     11.69 o 
  -3  10   1      364.67      331.91     18.74 o 
  -2  10   1      201.40      205.74     14.44 o 
  -1  10   1      380.14      393.31     15.17 o 
   0  10   1       40.55       47.68      6.46 o 
   1  10   1      377.56      398.09     18.52 o 
   2  10   1      201.95      221.16     14.82 o 
   3  10   1      364.68      385.10     16.32 o 
   4  10   1      126.60      126.07     16.67 o 
   5  10   1      142.18      129.04      4.16 o 
   6  10   1       17.15       18.57      2.37 o 
   7  10   1       23.73       22.29      3.49 o 
   8  10   1       25.10       23.10      3.49 o 
   9  10   1       14.87       13.70      2.15 o 
  -9  11   1       18.85       18.80      2.42 o 
  -8  11   1       13.85       12.08      2.42 o 
  -7  11   1       37.68       45.29      3.23 o 
  -6  11   1      154.79      164.50      6.18 o 
  -5  11   1       22.14       23.37      2.28 o 
  -4  11   1       83.69       81.17      3.99 o 
  -3  11   1        2.60        4.83      4.30 o 
  -2  11   1      123.04      139.93     12.35 o 
  -1  11   1      239.53      238.40     22.06 o 
   0  11   1      178.70      198.53     13.79 o 
   1  11   1      240.64      262.29     15.93 o 
   2  11   1      123.34      122.64     11.69 o 
   3  11   1        2.64        5.91      4.03 o 
   4  11   1       84.08       92.49      3.96 o 
   5  11   1       22.33       19.10      2.64 o 
   6  11   1      155.35      164.84      6.18 o 
   7  11   1       37.91       39.81      2.90 o 
   8  11   1       13.77       10.74      2.42 o 
   9  11   1       18.77       15.85      2.15 o 
  -8  12   1        3.00        3.76      1.34 o 
  -7  12   1        8.61        9.01      1.61 o 
  -6  12   1       16.34       20.03      2.28 o 
  -5  12   1      130.50      125.26      7.80 o 
  -4  12   1      173.48      170.13      5.88 o 
  -3  12   1      232.80      229.27     11.59 o 
  -2  12   1       33.14       39.64      3.51 o 
  -1  12   1      102.80       83.04     14.24 o 
   0  12   1        1.94        1.65      8.06 o 
   1  12   1      102.61       89.81      9.58 o 
   2  12   1       33.12       35.20      2.20 o 
   3  12   1      232.60      229.30      6.80 o 
   4  12   1      173.75      172.48      5.39 o 
   5  12   1      129.92      139.65      5.60 o 
   6  12   1       16.33       19.27      1.86 o 
   7  12   1        8.67       10.32      1.52 o 
   8  12   1        2.99        3.49      1.34 o 
  -8  13   1        2.33        0.54      0.81 o 
  -7  13   1        1.98        2.03      0.84 o 
  -6  13   1       28.48       28.82      2.95 o 
  -5  13   1       73.84       75.10      4.37 o 
  -4  13   1       16.34       17.35      1.75 o 
  -3  13   1      152.61      146.52      5.41 o 
  -2  13   1      141.73      135.11      4.37 o 
  -1  13   1       20.61       19.44      1.54 o 
   0  13   1      415.69      388.40      8.39 o 
   1  13   1       20.40       17.65      1.45 o 
   2  13   1      142.46      136.43      3.84 o 
   3  13   1      151.90      150.05      4.72 o 
   4  13   1       16.34       14.77      2.69 o 
   5  13   1       73.93       77.41      4.27 o 
   6  13   1       28.61       29.56      2.56 o 
   7  13   1        1.99        1.56      1.03 o 
   8  13   1        2.32        1.07      0.81 o 
  -7  14   1        4.75        5.10      1.61 o 
  -6  14   1       17.86       17.99      2.95 o 
  -5  14   1       23.82       22.62      2.26 o 
  -4  14   1       11.54       13.06      1.60 o 
  -3  14   1      267.51      262.71      6.42 o 
  -2  14   1       82.98       81.98      3.05 o 
  -1  14   1      122.87      114.99      3.52 o 
   0  14   1      129.33       93.89      6.17 o 
   1  14   1      122.97      113.09      4.06 o 
   2  14   1       82.82       82.21      3.56 o 
   3  14   1      267.10      269.63      9.01 o 
   4  14   1       11.63       10.73      1.99 o 
   5  14   1       23.82       23.40      4.97 o 
   6  14   1       17.89       21.81      2.42 o 
   7  14   1        4.76        6.71      1.61 o 
  -7  15   1       15.54       16.65      1.88 o 
  -6  15   1        9.80        5.64      1.88 o 
  -5  15   1       22.26       25.59      2.95 o 
  -4  15   1       42.29       44.32      3.13 o 
  -3  15   1        5.55        6.33      1.29 o 
  -2  15   1       51.02       50.97      2.44 o 
  -1  15   1      385.51      388.29      6.49 o 
   0  15   1      184.82      179.06      6.56 o 
   1  15   1      385.45      370.81      7.51 o 
   2  15   1       51.16       50.05      2.83 o 
   3  15   1        5.51        4.21      1.75 o 
   4  15   1       42.20       40.95      3.13 o 
   5  15   1       22.17       25.51      3.49 o 
   6  15   1        9.73        8.60      1.33 o 
  -6  16   1        3.59        5.91      1.34 o 
  -5  16   1       39.88       49.69      4.03 o 
  -4  16   1       16.38       17.72      1.99 o 
  -3  16   1       13.08       14.61      1.99 o 
  -2  16   1       15.35       12.84      1.46 o 
  -1  16   1        7.05        9.91      2.55 o 
   0  16   1        5.99        4.70      1.52 o 
   1  16   1        7.05        7.20      1.24 o 
   2  16   1       15.40       10.15      1.34 o 
   3  16   1       13.13        9.54      1.71 o 
   4  16   1       16.22       16.80      1.99 o 
   5  16   1       39.90       46.20      2.85 o 
   6  16   1        3.66        2.69      1.07 o 
  -5  17   1       15.37       12.67      1.33 o 
  -4  17   1       11.15       12.06      1.48 o 
  -3  17   1        0.05       -1.07      1.07 o 
  -2  17   1        0.54        0.24      0.84 o 
  -1  17   1       14.27       19.57      2.15 o 
   0  17   1      121.52      132.26      5.13 o 
   1  17   1       14.23       15.81      1.80 o 
   2  17   1        0.53        0.72      0.78 o 
   3  17   1        0.05       -0.07      1.03 o 
   4  17   1       11.27       13.43      1.61 o 
   5  17   1       15.48       13.70      2.15 o 
  -4  18   1        0.53        2.42      1.07 o 
  -3  18   1        3.81        3.91      0.95 o 
  -2  18   1        2.49        4.03      1.61 o 
  -1  18   1       14.56       15.46      1.61 o 
   0  18   1        1.99       -0.36      0.84 o 
   1  18   1       14.46       15.90      1.75 o 
   2  18   1        2.48        3.60      0.84 o 
   3  18   1        3.82        2.42      1.34 o 
   4  18   1        0.51        0.00      1.07 o 
  -2  19   1        3.24        4.03      1.07 o 
  -1  19   1       32.13       31.69      5.51 o 
   0  19   1        0.02        1.23      0.64 o 
   1  19   1       32.15       35.92      1.99 o 
   2  19   1        3.25        2.95      1.07 o 
   0   0   2       63.88       56.00      3.23 o 
   1   0   2       19.05       23.77      2.18 o 
   2   0   2       37.14       42.99      2.38 o 
   3   0   2     3341.32     3366.85     38.27 o 
   4   0   2     2923.79     3063.74     49.72 o 
   5   0   2      302.84      313.61     10.72 o 
   6   0   2      473.99      401.16     48.14 o 
   7   0   2       68.03       63.94     12.09 o 
   8   0   2      172.03      168.55      6.31 o 
   9   0   2        0.03        0.67      1.14 o 
  10   0   2       35.77       42.00      3.13 o 
  11   0   2        0.35        0.81      1.07 o 
 -11   1   2        9.53        7.25      1.61 o 
 -10   1   2       13.05       16.93      4.16 o 
  -9   1   2       47.96       55.73      3.80 o 
  -8   1   2       53.39       56.53      3.69 o 
  -7   1   2      175.66      160.00     19.90 o 
  -6   1   2      120.85      105.72      9.99 o 
  -5   1   2      216.21      198.17     12.54 o 
  -4   1   2      146.69      145.81      5.43 o 
  -3   1   2     2518.22     2468.42     40.69 o 
  -2   1   2     2707.81     2776.22     87.71 o 
  -1   1   2     3226.10     3074.70     36.60 o 
   0   1   2     3962.08     3777.47     45.18 o 
   1   1   2     3217.81     3131.41     24.26 o 
   2   1   2     2714.88     2710.69     41.58 o 
   3   1   2     2517.65     2479.81     40.43 o 
   4   1   2      144.93      137.11      4.93 o 
   5   1   2      216.42      192.16      9.85 o 
   6   1   2      120.79      121.40     29.17 o 
   7   1   2      175.26      175.60     20.17 o 
   8   1   2       53.24       59.50      3.98 o 
   9   1   2       47.96       55.44      3.89 o 
  10   1   2       13.02       14.50      1.99 o 
  11   1   2        9.56        7.79      1.61 o 
 -11   2   2        2.69        2.15      1.34 o 
 -10   2   2        5.84        5.13      2.28 o 
  -9   2   2       20.28       20.92      2.47 o 
  -8   2   2       81.93       80.06      4.31 o 
  -7   2   2       28.11       27.12      3.60 o 
  -6   2   2      182.31      160.77     30.80 o 
  -5   2   2      267.71      235.35     14.14 o 
  -4   2   2      408.47      392.36     15.61 o 
  -3   2   2     1787.42     1775.31     19.28 o 
  -2   2   2     1075.27     1050.83     16.96 o 
  -1   2   2     5662.80     5716.65     35.29 o 
   0   2   2     3959.12     3806.99     49.46 o 
   1   2   2     5670.65     5751.74     37.91 o 
   2   2   2     1077.75     1052.06     10.63 o 
   3   2   2     1787.90     1816.20     19.63 o 
   4   2   2      407.02      392.10      9.70 o 
   5   2   2      269.67      261.45     11.50 o 
   6   2   2      182.92      203.15     14.35 o 
   7   2   2       27.46       27.75      2.95 o 
   8   2   2       81.67       80.59      4.18 o 
   9   2   2       20.17       18.00      2.28 o 
  10   2   2        5.86        4.30      1.52 o 
  11   2   2        2.65        0.00      1.07 o 
 -11   3   2        4.21        5.10      1.34 o 
 -10   3   2        7.49        9.94      2.42 o 
  -9   3   2      133.63      129.38      5.62 o 
  -8   3   2      117.35      111.08      5.20 o 
  -7   3   2       86.83       83.39      4.19 o 
  -6   3   2       97.70       91.48      9.72 o 
  -5   3   2      934.63      960.88     28.31 o 
  -4   3   2     1089.22     1113.68     27.07 o 
  -3   3   2      651.57      644.06     10.71 o 
  -2   3   2     1436.17     1457.74     16.73 o 
  -1   3   2    10935.51    11066.86     62.86 o 
   0   3   2     2235.96     2217.02     19.21 o 
   1   3   2    10925.90    11267.52    144.16 o 
   2   3   2     1441.63     1456.58     15.34 o 
   3   3   2      653.19      654.78     11.00 o 
   4   3   2     1081.40     1143.15     24.64 o 
   5   3   2      934.54      989.28     27.80 o 
   6   3   2       96.95       84.20      7.47 o 
   7   3   2       87.13       86.12      3.62 o 
   8   3   2      117.50      117.16      4.45 o 
   9   3   2      133.91      138.46      4.70 o 
  10   3   2        7.61       10.02      1.71 o 
 -10   4   2        0.36        1.88      1.34 o 
  -9   4   2        7.15        5.24      1.61 o 
  -8   4   2       57.52       58.55      9.27 o 
  -7   4   2       31.64       30.10      2.64 o 
  -6   4   2       47.70       48.95      7.09 o 
  -5   4   2      136.47      150.77     11.44 o 
  -4   4   2       97.26       94.96      6.32 o 
  -3   4   2      526.54      524.66     14.20 o 
  -2   4   2      489.10      491.24      8.82 o 
  -1   4   2     2940.51     2982.60     30.40 o 
   0   4   2     4825.58     4692.28     44.78 o 
   1   4   2     2934.11     2954.32     29.23 o 
   2   4   2      487.49      474.74      9.43 o 
   3   4   2      527.97      542.93     10.53 o 
   4   4   2       98.01      110.18      8.29 o 
   5   4   2      137.75      159.31     14.52 o 
   6   4   2       47.62       40.67      9.67 o 
   7   4   2       31.62       31.89      2.61 o 
   8   4   2       57.80       58.32      3.15 o 
   9   4   2        7.09        6.46      1.29 o 
  10   4   2        0.35        1.95      1.03 o 
 -10   5   2        3.53        2.15      0.95 o 
  -9   5   2        1.28        1.28      1.22 o 
  -8   5   2       13.40       12.35      1.99 o 
  -7   5   2       49.88       47.21      3.25 o 
  -6   5   2      104.24       98.93     10.27 o 
  -5   5   2        1.65        6.61      2.94 o 
  -4   5   2      883.84      867.81     20.30 o 
  -3   5   2       26.40       22.72      3.52 o 
  -2   5   2      268.90      260.40      7.34 o 
  -1   5   2     1009.79     1007.03     14.63 o 
   0   5   2     5955.58     5828.18     48.89 o 
   1   5   2     1013.96     1012.02     16.82 o 
   2   5   2      268.07      265.85      7.55 o 
   3   5   2       25.85       21.91      2.76 o 
   4   5   2      884.49      873.29     19.06 o 
   5   5   2        1.69       -1.16      1.74 o 
   6   5   2      105.02       80.09     13.98 o 
   7   5   2       50.05       43.77      3.32 o 
   8   5   2       13.51       15.50      2.28 o 
   9   5   2        1.30        0.94      1.48 o 
  10   5   2        3.52        3.49      1.61 o 
 -10   6   2        1.63        2.06      0.84 o 
  -9   6   2        3.42        4.99      1.29 o 
  -8   6   2        6.93        4.57      1.33 o 
  -7   6   2       21.91       33.52      2.83 o 
  -6   6   2      133.69      151.88     19.62 o 
  -5   6   2      257.39      241.66     15.40 o 
  -4   6   2      197.91      203.81     10.34 o 
  -3   6   2      716.97      742.26     18.02 o 
  -2   6   2       79.54       80.79      7.03 o 
  -1   6   2     1283.71     1289.07     35.96 o 
   0   6   2     2791.61     2850.78     29.76 o 
   1   6   2     1282.59     1262.46     25.19 o 
   2   6   2       80.22       76.39      5.40 o 
   3   6   2      718.13      734.56     16.81 o 
   4   6   2      198.14      213.89     12.74 o 
   5   6   2      256.18      257.64     15.09 o 
   6   6   2      133.93      113.71     16.13 o 
   7   6   2       21.65       26.74      2.66 o 
   8   6   2        7.07        6.98      1.71 o 
   9   6   2        3.49        3.22      1.61 o 
  10   6   2        1.62       -0.27      1.34 o 
 -10   7   2       12.65       13.96      2.15 o 
  -9   7   2        2.22        3.84      1.22 o 
  -8   7   2        2.44        2.69      1.14 o 
  -7   7   2        3.00        4.30      2.15 o 
  -6   7   2      199.39      188.87      8.66 o 
  -5   7   2      232.23      226.65     15.16 o 
  -4   7   2      156.33      155.24     13.65 o 
  -3   7   2      241.14      249.58     12.32 o 
  -2   7   2     1082.95     1179.61     22.28 o 
  -1   7   2      720.20      721.53     15.87 o 
   0   7   2      207.40      208.88     11.71 o 
   1   7   2      720.82      725.40     29.24 o 
   2   7   2     1086.51     1149.08     22.40 o 
   3   7   2      240.23      253.55     13.31 o 
   4   7   2      156.99      180.17     11.88 o 
   5   7   2      232.11      241.00     15.12 o 
   6   7   2      198.99      208.02      6.47 o 
   7   7   2        3.04        4.89      1.34 o 
   8   7   2        2.42        1.20      1.61 o 
   9   7   2        2.17        2.42      1.61 o 
  10   7   2       12.63       15.31      2.42 o 
 -10   8   2        0.58       -1.07      1.07 o 
  -9   8   2        5.58        5.91      1.88 o 
  -8   8   2       27.83       24.98      3.76 o 
  -7   8   2       89.51       82.76      6.72 o 
  -6   8   2       52.37       54.28      4.93 o 
  -5   8   2       10.97        1.61      3.22 o 
  -4   8   2       88.43      103.99      8.12 o 
  -3   8   2       73.18       62.10      5.81 o 
  -2   8   2     1693.60     1765.93     37.36 o 
  -1   8   2     1439.32     1488.01     30.49 o 
   0   8   2        4.33       14.05      3.21 o 
   1   8   2     1441.15     1504.14     45.79 o 
   2   8   2     1696.78     1773.31     30.20 o 
   3   8   2       74.02       59.46      6.92 o 
   4   8   2       88.34      116.36     15.05 o 
   5   8   2       10.77       10.20      4.30 o 
   6   8   2       52.24       60.44      5.64 o 
   7   8   2       89.19       97.09      6.85 o 
   8   8   2       27.61       28.20      4.03 o 
   9   8   2        5.68        5.10      2.15 o 
  10   8   2        0.57       -1.34      1.34 o 
  -9   9   2        4.85        4.83      1.61 o 
  -8   9   2        6.56        3.49      1.88 o 
  -7   9   2        5.44        2.95      1.61 o 
  -6   9   2       56.97       56.85      3.54 o 
  -5   9   2       69.30       77.11      4.08 o 
  -4   9   2      143.11      132.05     11.88 o 
  -3   9   2      241.16      217.35     14.45 o 
  -2   9   2      296.51      296.77     16.37 o 
  -1   9   2      201.52      194.47     11.11 o 
   0   9   2      520.24      616.44     29.42 o 
   1   9   2      202.31      176.76     16.68 o 
   2   9   2      293.57      317.60     16.75 o 
   3   9   2      240.50      215.82     14.27 o 
   4   9   2      143.59      144.91     17.21 o 
   5   9   2       69.23       71.27      3.05 o 
   6   9   2       57.08       57.57      3.70 o 
   7   9   2        5.39        2.15      1.61 o 
   8   9   2        6.42        8.59      2.69 o 
   9   9   2        4.84        2.15      1.61 o 
  -9  10   2        2.05        3.22      1.34 o 
  -8  10   2       26.83       28.20      3.76 o 
  -7  10   2        4.60        6.98      2.42 o 
  -6  10   2       87.35       87.88      4.55 o 
  -5  10   2       37.12       34.50      2.83 o 
  -4  10   2      201.68      208.29      8.42 o 
  -3  10   2      138.54      129.22     11.78 o 
  -2  10   2       97.80       90.25     21.63 o 
  -1  10   2      191.96      190.57     13.68 o 
   0  10   2      507.99      557.80     21.72 o 
   1  10   2      191.59      190.44     18.83 o 
   2  10   2       98.25       87.04      9.50 o 
   3  10   2      138.53      125.77     17.74 o 
   4  10   2      201.31      201.32      5.07 o 
   5  10   2       36.96       35.71      2.30 o 
   6  10   2       87.37       91.99      3.72 o 
   7  10   2        4.63        2.95      1.88 o 
   8  10   2       26.76       28.47      3.76 o 
   9  10   2        2.07        1.07      1.34 o 
  -9  11   2        6.46        5.10      1.34 o 
  -8  11   2       30.78       36.26      3.76 o 
  -7  11   2        7.90        7.25      2.42 o 
  -6  11   2      135.40      134.15      8.87 o 
  -5  11   2        7.86        8.84      1.80 o 
  -4  11   2       73.84       61.67      4.58 o 
  -3  11   2      297.06      290.09      9.98 o 
  -2  11   2      108.13      115.30     16.39 o 
  -1  11   2       71.76       54.81     10.75 o 
   0  11   2      161.45      174.20     27.70 o 
   1  11   2       71.64       78.97      7.38 o 
   2  11   2      106.88       89.50     13.98 o 
   3  11   2      296.77      292.02      6.13 o 
   4  11   2       74.34       67.36      4.35 o 
   5  11   2        7.84        5.97      1.18 o 
   6  11   2      135.61      138.99      4.60 o 
   7  11   2        7.99        9.26      1.88 o 
   8  11   2       30.70       34.92      3.76 o 
   9  11   2        6.49        6.18      1.61 o 
  -8  12   2       11.65       13.96      1.52 o 
  -7  12   2       58.66       68.90      3.70 o 
  -6  12   2       98.61       98.62      4.75 o 
  -5  12   2      148.09      142.71      5.80 o 
  -4  12   2      218.30      222.45      6.73 o 
  -3  12   2      132.63      118.81      5.58 o 
  -2  12   2       19.11       19.59      4.43 o 
  -1  12   2      200.57      186.91      7.39 o 
   0  12   2        9.19        7.43      2.37 o 
   1  12   2      201.41      176.23      6.88 o 
   2  12   2       19.36       21.02      1.80 o 
   3  12   2      133.18      131.86      5.26 o 
   4  12   2      218.65      226.02      8.45 o 
   5  12   2      147.82      133.17      5.61 o 
   6  12   2       98.09      108.05      3.98 o 
   7  12   2       58.59       61.91      3.40 o 
   8  12   2       11.63       12.08      2.15 o 
  -8  13   2        5.88        7.25      1.34 o 
  -7  13   2       17.28       19.58      1.90 o 
  -6  13   2        7.74        9.86      1.61 o 
  -4  13   2        0.59        1.32      1.22 o 
  -3  13   2       55.59       51.42      3.34 o 
  -2  13   2      161.99      151.04      5.55 o 
  -1  13   2       22.51       20.22      1.54 o 
   0  13   2      102.42       89.88      3.51 o 
   1  13   2       22.45       17.80      2.19 o 
   2  13   2      162.07      148.74      4.57 o 
   3  13   2       55.62       47.65      2.66 o 
   4  13   2        0.59       -1.00      1.29 o 
   5  13   2        0.46       -0.48      1.22 o 
   6  13   2        7.77        8.16      1.61 o 
   7  13   2       17.25       13.40      1.61 o 
   8  13   2        5.85        7.52      1.61 o 
  -7  14   2        1.71        3.49      1.61 o 
  -6  14   2        0.04        0.27      1.34 o 
  -5  14   2       70.55       72.16      3.99 o 
  -4  14   2       13.27       13.72      1.64 o 
  -3  14   2       57.16       51.06      2.89 o 
  -2  14   2      223.80      200.56      5.53 o 
  -1  14   2      124.67      123.30      3.69 o 
   0  14   2      159.33      165.61      4.89 o 
   1  14   2      125.15      120.90      4.35 o 
   2  14   2      223.63      198.77      5.53 o 
   3  14   2       57.10       52.40      2.89 o 
   4  14   2       13.37       12.57      1.99 o 
   5  14   2       70.23       73.92      3.99 o 
   6  14   2        0.04        0.94      0.95 o 
   7  14   2        1.72        0.81      1.07 o 
  -6  15   2        4.39        4.03      1.61 o 
  -5  15   2       25.72       31.69      3.76 o 
  -4  15   2        3.89        3.89      0.94 o 
  -3  15   2       59.50       58.49      3.00 o 
  -2  15   2       23.76       23.41      2.02 o 
  -1  15   2       79.38       76.33      3.41 o 
   0  15   2       38.19       37.54      3.13 o 
   1  15   2       79.36       74.84      3.46 o 
   2  15   2       23.89       24.42      2.06 o 
   3  15   2       59.40       58.69      3.03 o 
   4  15   2        3.87        4.03      1.33 o 
   5  15   2       25.71       28.07      3.22 o 
   6  15   2        4.43        2.42      1.34 o 
  -6  16   2        6.91       10.74      1.88 o 
  -5  16   2       17.24       15.04      2.42 o 
  -4  16   2       15.26       18.42      1.90 o 
  -3  16   2       11.55       12.62      1.80 o 
  -2  16   2       40.79       37.07      2.33 o 
  -1  16   2        7.77        8.93      2.55 o 
   0  16   2      124.93      106.02      9.41 o 
   1  16   2        7.79        8.32      1.80 o 
   2  16   2       40.96       36.41      2.37 o 
   3  16   2       11.49       16.22      4.27 o 
   4  16   2       15.23       19.55      3.89 o 
   5  16   2       17.35       14.52      1.71 o 
  -5  17   2        4.54        5.10      1.34 o 
  -4  17   2        6.91        9.20      1.33 o 
  -3  17   2        0.11       -0.06      0.84 o 
  -2  17   2       14.13       11.82      1.48 o 
  -1  17   2       21.35       22.29      2.95 o 
   0  17   2       80.80       84.06      4.08 o 
   1  17   2       21.37       19.08      1.69 o 
   2  17   2       14.17       18.45      2.15 o 
   3  17   2        0.10       -0.81      1.61 o 
   4  17   2        6.77        7.79      2.15 o 
   5  17   2        4.53        7.52      1.61 o 
  -3  18   2        1.71        0.61      0.64 o 
  -2  18   2       12.57       11.82      2.15 o 
  -1  18   2        2.97        0.88      0.64 o 
   0  18   2        0.62       -1.01      1.01 o 
   1  18   2        2.96        3.12      1.07 o 
   2  18   2       12.59       13.00      1.48 o 
   3  18   2        1.70        2.95      1.34 o 
   4  18   2        6.41        8.06      1.61 o 
  -2  19   2        1.57        2.69      1.07 o 
  -1  19   2        6.02        7.21      1.07 o 
   0  19   2        0.45        0.81      0.57 o 
   1  19   2        6.06        5.69      2.28 o 
   1   0   3      962.66      934.31     15.15 o 
   2   0   3     3045.26     2944.85     50.07 o 
   3   0   3      416.08      408.46      7.64 o 
   4   0   3       68.22       78.33      4.57 o 
   5   0   3     1663.42     1731.43     63.34 o 
   6   0   3      318.58      265.78     33.79 o 
   7   0   3        6.38        7.09      1.86 o 
   8   0   3      272.30      298.48     13.59 o 
   9   0   3       10.66       16.65      2.37 o 
  10   0   3        0.04       -1.07      1.61 o 
  11   0   3        3.91        6.18      1.61 o 
 -11   1   3        0.05        0.00      1.07 o 
 -10   1   3       47.82       47.55      4.57 o 
  -9   1   3       69.46       68.78      4.17 o 
  -8   1   3      190.75      202.93      7.01 o 
  -7   1   3      101.10      104.68      4.67 o 
  -6   1   3       83.67       72.88      8.63 o 
  -5   1   3      796.03      760.66     25.03 o 
  -4   1   3      663.70      719.08     26.75 o 
  -3   1   3     2361.04     2383.58     43.28 o 
  -2   1   3     6874.56     6895.92     46.45 o 
   0   1   3      741.79      744.05      7.75 o 
   1   1   3     7663.21     7629.23     34.83 o 
   2   1   3     6884.52     7014.55     71.18 o 
   3   1   3     2364.82     2344.51     28.18 o 
   4   1   3      666.85      736.24     13.91 o 
   5   1   3      798.57      818.66     24.77 o 
   6   1   3       83.01       68.59      6.51 o 
   7   1   3      101.44      103.11      4.74 o 
   8   1   3      191.01      203.33      6.85 o 
   9   1   3       69.45       72.08      5.78 o 
  10   1   3       47.72       51.31      4.84 o 
  11   1   3        0.06        0.27      0.81 o 
 -11   2   3        2.74        2.69      1.34 o 
 -10   2   3       16.09       17.99      2.95 o 
  -9   2   3        4.07        3.76      1.33 o 
  -8   2   3       96.04       93.78      4.62 o 
  -7   2   3       89.61       91.32      3.55 o 
  -6   2   3      563.00      494.45     23.07 o 
  -5   2   3      261.13      251.72     14.52 o 
  -4   2   3      396.27      416.68     50.44 o 
  -3   2   3      606.70      619.71     12.82 o 
  -2   2   3     3369.56     3283.44     66.04 o 
  -1   2   3     4872.14     4825.11     40.07 o 
   0   2   3     3139.31     3035.36     21.68 o 
   1   2   3     4876.06     4823.01     26.06 o 
   2   2   3     3372.45     3189.25     58.56 o 
   3   2   3      609.56      650.96      8.44 o 
   4   2   3      398.38      442.76     11.40 o 
   5   2   3      262.36      258.64     11.04 o 
   6   2   3      560.26      539.63     27.39 o 
   7   2   3       89.22       93.14      3.60 o 
   8   2   3       96.57       94.02      3.92 o 
   9   2   3        4.13        4.08      1.61 o 
  10   2   3       16.02       18.53      2.95 o 
 -11   3   3        2.65       -0.54      1.07 o 
 -10   3   3        5.69        4.57      1.88 o 
  -9   3   3        3.40        2.22      1.09 o 
  -8   3   3      150.33      143.82      5.99 o 
  -7   3   3      305.67      285.05      7.76 o 
  -6   3   3       41.75       42.62      6.65 o 
  -5   3   3      148.50      134.85     10.82 o 
  -4   3   3      852.45      868.51     24.69 o 
  -3   3   3      238.99      232.65      8.59 o 
  -2   3   3     2007.73     1955.50     15.66 o 
  -1   3   3     4296.85     4105.32     35.79 o 
   0   3   3      344.44      323.35      6.61 o 
   1   3   3     4289.50     4212.04     30.23 o 
   2   3   3     2006.54     1945.08     18.02 o 
   3   3   3      239.21      222.78      6.62 o 
   4   3   3      852.70      944.15     19.53 o 
   5   3   3      148.35      140.06      8.19 o 
   6   3   3       41.64       10.74      4.57 o 
   7   3   3      306.45      292.58      6.73 o 
   8   3   3      150.45      159.62      5.17 o 
   9   3   3        3.45        3.58      1.18 o 
  10   3   3        5.62        4.57      1.61 o 
 -10   4   3        2.15        0.27      1.34 o 
  -9   4   3        8.13        8.56      1.71 o 
  -8   4   3       23.23       23.64      2.56 o 
  -7   4   3       14.81       12.65      1.86 o 
  -6   4   3       20.02        9.38      3.81 o 
  -5   4   3      715.27      740.57     25.96 o 
  -4   4   3       71.20       65.73      5.43 o 
  -3   4   3      709.48      706.64     15.89 o 
  -2   4   3     2719.66     2754.06     54.61 o 
  -1   4   3      921.97      912.91     15.87 o 
   0   4   3     2191.90     2214.18     25.22 o 
   1   4   3      924.70      947.06     15.44 o 
   2   4   3     2718.13     2696.07     43.68 o 
   3   4   3      715.80      716.14     12.55 o 
   4   4   3       71.44       71.12      7.02 o 
   5   4   3      713.26      742.98     25.27 o 
   6   4   3       20.05       12.09      5.64 o 
   7   4   3       14.79       16.28      2.38 o 
   8   4   3       23.42       24.66      2.48 o 
   9   4   3        7.96        7.54      1.30 o 
  10   4   3        2.08        1.55      0.84 o 
 -10   5   3       13.52       19.55      1.80 o 
  -9   5   3       11.14       13.29      2.55 o 
  -8   5   3       60.77       57.06      3.89 o 
  -7   5   3      165.08      159.19      5.90 o 
  -6   5   3       92.17      109.10     16.39 o 
  -5   5   3      172.71      176.94     13.02 o 
  -4   5   3      218.37      231.40     10.70 o 
  -3   5   3       34.13       33.35      3.80 o 
  -2   5   3       59.80       66.37      8.87 o 
  -1   5   3      616.91      614.61      9.26 o 
   0   5   3      261.58      278.84      7.36 o 
   1   5   3      613.14      629.68     13.80 o 
   2   5   3       60.51      101.07     25.26 o 
   3   5   3       34.59       34.39      3.47 o 
   4   5   3      217.58      220.70     12.75 o 
   5   5   3      173.70      206.26     19.23 o 
   6   5   3       92.47       90.29     14.51 o 
   7   5   3      164.88      153.87      6.08 o 
   8   5   3       60.94       64.74      3.61 o 
   9   5   3       11.06       11.30      1.80 o 
  10   5   3       13.64       16.38      2.42 o 
 -10   6   3        8.50        8.68      1.22 o 
  -9   6   3        1.54        0.43      0.89 o 
  -8   6   3       50.61       45.79      3.40 o 
  -7   6   3       13.31       13.75      1.95 o 
  -6   6   3      110.47      103.62      6.36 o 
  -5   6   3      261.75      252.91     16.15 o 
  -4   6   3      392.22      406.10     14.82 o 
  -3   6   3       80.89       85.50      6.35 o 
  -2   6   3      360.02      339.21     20.76 o 
  -1   6   3     1309.05     1333.81     18.44 o 
   0   6   3        2.02       -0.25      0.82 o 
   1   6   3     1311.50     1362.97     27.11 o 
   2   6   3      360.42      356.29     14.01 o 
   3   6   3       81.46       77.85      5.57 o 
   4   6   3      390.71      395.86     17.44 o 
   5   6   3      261.23      293.63     22.88 o 
   6   6   3      110.43      106.81     10.21 o 
   7   6   3       13.27       11.89      1.86 o 
   8   6   3       50.67       54.71      3.80 o 
   9   6   3        1.49        1.07      1.34 o 
  10   6   3        8.48        9.13      1.88 o 
 -10   7   3        1.95        2.15      1.07 o 
  -9   7   3        1.93        2.09      0.89 o 
  -8   7   3       19.72       16.59      2.18 o 
  -7   7   3        1.00        0.27      1.61 o 
  -6   7   3        3.25        5.60      2.03 o 
  -5   7   3      337.63      360.81     19.59 o 
  -4   7   3      517.95      519.30     17.68 o 
  -3   7   3       39.19       41.25      6.62 o 
  -2   7   3      328.18      379.11     16.46 o 
  -1   7   3      142.03      150.02      8.98 o 
   0   7   3        0.03        1.21      2.28 o 
   1   7   3      142.85      131.29      9.02 o 
   2   7   3      330.18      356.59     15.27 o 
   3   7   3       39.71       37.88      8.06 o 
   4   7   3      517.60      535.26     30.49 o 
   5   7   3      337.72      350.35     26.12 o 
   6   7   3        3.33        3.00      1.03 o 
   7   7   3        1.04        0.22      1.03 o 
   8   7   3       19.60       20.41      3.49 o 
   9   7   3        1.93        1.34      1.34 o 
  10   7   3        1.96        1.61      1.07 o 
 -10   8   3        1.96        2.15      1.07 o 
  -9   8   3       12.18       15.04      2.69 o 
  -8   8   3       10.44        9.94      2.69 o 
  -7   8   3        0.94        0.27      1.88 o 
  -6   8   3      119.27      120.03      8.47 o 
  -5   8   3       26.81       47.00     10.47 o 
  -4   8   3      158.55      168.64     10.54 o 
  -3   8   3      480.04      462.81     16.29 o 
  -2   8   3       11.50        6.77      2.90 o 
  -1   8   3      831.07     1011.75     39.54 o 
   0   8   3      344.67      398.90     13.43 o 
   1   8   3      832.46      945.17     26.03 o 
   2   8   3       11.25       17.99      6.45 o 
   3   8   3      481.25      536.48     30.75 o 
   4   8   3      159.45      163.49     17.75 o 
   5   8   3       26.51       48.61     10.21 o 
   6   8   3      118.89      118.53      7.79 o 
   7   8   3        0.99        1.88      1.88 o 
   8   8   3       10.47       11.55      2.69 o 
   9   8   3       12.03        9.94      2.42 o 
  10   8   3        1.94        2.69      1.34 o 
  -9   9   3        1.93        0.27      1.07 o 
  -8   9   3        8.46        7.25      2.15 o 
  -7   9   3       15.26       14.50      2.95 o 
  -6   9   3       67.25       67.55      3.88 o 
  -5   9   3       71.28       62.23      3.52 o 
  -4   9   3       58.63       57.95     10.07 o 
  -3   9   3      179.78      185.41     13.50 o 
  -2   9   3       23.19       25.64      4.65 o 
  -1   9   3      664.61      694.85     23.35 o 
   0   9   3       93.59       90.21      6.96 o 
   1   9   3      665.64      658.88     23.21 o 
   2   9   3       23.40       22.56      7.25 o 
   3   9   3      178.90      215.42     20.71 o 
   4   9   3       58.22       35.73      8.87 o 
   5   9   3       70.75       62.67      2.87 o 
   6   9   3       67.15       59.14      3.89 o 
   7   9   3       15.17       15.04      3.22 o 
   8   9   3        8.49        6.71      2.15 o 
   9   9   3        1.90        0.54      1.34 o 
  -9  10   3        0.53        0.00      1.07 o 
  -8  10   3        0.82       -1.34      1.61 o 
  -7  10   3       16.35       16.92      3.49 o 
  -6  10   3       15.26       17.16      2.15 o 
  -5  10   3      366.69      371.59      9.13 o 
  -4  10   3       32.36       34.30      7.39 o 
  -3  10   3       21.00       37.02      7.52 o 
  -2  10   3      373.62      359.88     19.43 o 
  -1  10   3       98.67      117.35     12.14 o 
   0  10   3        4.67       -2.37      2.37 o 
   1  10   3       98.01       91.64     12.90 o 
   2  10   3      370.74      344.55     26.40 o 
   3  10   3       20.99       31.42      8.33 o 
   4  10   3       31.96       38.95      2.86 o 
   5  10   3      365.33      367.32      7.10 o 
   6  10   3       15.12       15.15      1.86 o 
   7  10   3       16.40       12.89      2.95 o 
   8  10   3        0.83        1.07      1.34 o 
   9  10   3        0.53        0.00      1.07 o 
  -9  11   3       39.97       39.49      3.22 o 
  -8  11   3        8.62        6.56      1.41 o 
  -7  11   3       16.92       20.14      3.22 o 
  -6  11   3       53.02       50.22      3.51 o 
  -5  11   3       58.84       57.31      5.24 o 
  -4  11   3       77.63       81.27      5.63 o 
  -3  11   3       71.16       64.55      3.45 o 
  -2  11   3       31.08       34.65      9.13 o 
  -1  11   3       57.75       59.84      6.53 o 
   0  11   3      228.01      240.37     15.57 o 
   1  11   3       57.57       62.86     11.55 o 
   2  11   3       31.12       31.16      8.59 o 
   3  11   3       70.91       67.37      3.64 o 
   4  11   3       77.44       71.55      5.05 o 
   5  11   3       59.12       57.77      3.00 o 
   6  11   3       52.71       56.21      2.99 o 
   7  11   3       16.86       15.31      2.95 o 
   8  11   3        8.63        8.59      2.15 o 
   9  11   3       40.12       43.25      3.22 o 
  -8  12   3       23.24       24.74      1.99 o 
  -7  12   3       85.50       83.94      4.08 o 
  -6  12   3        9.72        9.41      1.71 o 
  -5  12   3       39.36       42.31      3.32 o 
  -4  12   3      101.08       96.31     14.51 o 
  -3  12   3       75.63       74.49      4.08 o 
  -2  12   3      419.42      408.77      8.87 o 
  -1  12   3      210.92      196.66      6.05 o 
   0  12   3      126.80      119.64      6.02 o 
   1  12   3      210.28      186.64      5.91 o 
   2  12   3      419.06      400.64      8.55 o 
   3  12   3       76.21       74.32      4.27 o 
   4  12   3      101.42       98.55      4.62 o 
   5  12   3       39.38       39.22      3.23 o 
   6  12   3        9.62       10.28      1.38 o 
   7  12   3       85.15       87.68      4.70 o 
   8  12   3       23.14       21.75      2.69 o 
  -7  13   3        9.85       12.55      2.42 o 
  -6  13   3        1.16        1.00      0.93 o 
  -5  13   3       25.53       21.49      3.49 o 
  -4  13   3      110.75      121.61      6.99 o 
  -3  13   3      229.20      230.00     10.22 o 
  -2  13   3      285.73      276.19      7.85 o 
  -1  13   3       28.26       31.81      2.16 o 
   0  13   3       34.79       34.35      2.14 o 
   1  13   3       28.41       29.65      3.53 o 
   2  13   3      285.01      276.77      6.34 o 
   3  13   3      230.27      209.66      5.62 o 
   4  13   3      110.74      117.24      5.32 o 
   5  13   3       25.29       20.68      3.22 o 
   6  13   3        1.22        2.02      1.22 o 
   7  13   3        9.85       12.09      1.52 o 
  -7  14   3       34.78       34.92      3.22 o 
  -6  14   3        5.30        4.57      1.88 o 
  -5  14   3       21.25       20.20      2.82 o 
  -4  14   3       43.93       42.87      3.13 o 
  -3  14   3        0.25        0.18      1.09 o 
  -2  14   3       31.95       29.12      2.16 o 
  -1  14   3       27.86       18.78      1.86 o 
   0  14   3      235.46      204.15      6.48 o 
   1  14   3       27.66       21.43      1.95 o 
   2  14   3       32.34       29.12      2.22 o 
   3  14   3        0.26        0.01      1.03 o 
   4  14   3       43.96       45.68      3.42 o 
   5  14   3       21.14       19.55      2.28 o 
   6  14   3        5.32        5.26      1.29 o 
  -6  15   3        9.43        9.40      1.88 o 
  -5  15   3        8.98        6.98      1.88 o 
  -4  15   3        6.38        7.20      1.22 o 
  -3  15   3       64.21       62.86      3.09 o 
  -2  15   3        8.86       11.38      1.49 o 
  -1  15   3       12.14       11.93      1.44 o 
   0  15   3        7.76        8.19      1.61 o 
   1  15   3       12.16        6.42      1.24 o 
   2  15   3        8.83        7.84      1.32 o 
   3  15   3       64.45       63.91      3.14 o 
   4  15   3        6.49        6.72      2.55 o 
   5  15   3        8.98        9.50      2.42 o 
   6  15   3        9.45        9.67      1.88 o 
  -6  16   3       34.95       40.83      2.95 o 
  -5  16   3        1.41        0.81      1.07 o 
  -4  16   3       39.97       39.82      2.64 o 
  -3  16   3        5.30        4.74      1.22 o 
  -2  16   3        5.52        5.00      1.03 o 
  -1  16   3      188.99      186.80      4.95 o 
   0  16   3       12.92        8.59      2.15 o 
   1  16   3      188.39      166.49      8.20 o 
   2  16   3        5.48        4.32      1.22 o 
   3  16   3        5.47        6.77      1.51 o 
   4  16   3       39.97       42.90      2.94 o 
   5  16   3        1.40        2.15      1.61 o 
  -5  17   3        5.24        7.79      1.61 o 
  -4  17   3        5.25        4.64      1.07 o 
  -3  17   3       16.43       16.26      1.71 o 
  -2  17   3       25.10       29.81      3.49 o 
  -1  17   3        2.34        3.58      1.09 o 
   0  17   3       15.88       13.75      2.28 o 
   1  17   3        2.27        2.42      0.87 o 
   2  17   3       25.08       29.11      3.22 o 
   3  17   3       16.38       17.49      1.80 o 
   4  17   3        5.28        2.95      1.61 o 
   5  17   3        5.22        6.44      1.34 o 
  -3  18   3       15.69       15.31      2.15 o 
  -2  18   3        2.64        3.22      1.34 o 
  -1  18   3       11.22       10.47      1.41 o 
   0  18   3       25.50       33.98      1.85 o 
   1  18   3       11.31       10.73      1.11 o 
   2  18   3        2.64        1.48      0.67 o 
   3  18   3       15.84       13.70      2.15 o 
  -1  19   3        0.10       -1.07      1.07 o 
   0  19   3        0.27        0.54      0.81 o 
   0   0   4     5164.30     4845.35     23.53 o 
   1   0   4       14.74       17.93      1.88 o 
   2   0   4        1.72        1.10      1.12 o 
   3   0   4     1486.11     1524.04     46.08 o 
   4   0   4      586.94      600.86     15.67 o 
   5   0   4      119.66      148.73     11.93 o 
   6   0   4       70.06       65.83      8.45 o 
   7   0   4       99.53      106.96      4.79 o 
   8   0   4       39.61       32.30      3.02 o 
   9   0   4        2.18        0.89      1.22 o 
  10   0   4       25.32       27.39      3.49 o 
  11   0   4        1.86        4.56      1.34 o 
 -11   1   4        1.83        1.88      1.34 o 
 -10   1   4       19.69       17.73      2.95 o 
  -9   1   4       46.86       48.97      3.51 o 
  -8   1   4      162.49      182.77      6.84 o 
  -7   1   4      230.58      225.67      7.17 o 
  -6   1   4       43.64       42.88      6.58 o 
  -5   1   4      474.95      451.11     21.04 o 
  -4   1   4     1124.59     1263.82     40.49 o 
  -3   1   4     2165.21     2290.61     34.05 o 
  -2   1   4      707.23      683.16     13.58 o 
  -1   1   4     2614.04     2555.35     39.12 o 
   0   1   4     5567.07     5367.42     26.45 o 
   1   1   4     2619.95     2552.24     13.79 o 
   2   1   4      708.20      675.45      8.63 o 
   3   1   4     2160.65     2272.91     26.05 o 
   4   1   4     1121.64     1296.02     23.19 o 
   5   1   4      476.03      534.45     16.25 o 
   6   1   4       43.78       40.95      5.31 o 
   7   1   4      230.48      228.07      5.65 o 
   8   1   4      162.78      172.33      6.75 o 
   9   1   4       46.89       42.21      4.16 o 
  10   1   4       19.65       21.49      3.22 o 
  11   1   4        1.87        3.49      1.34 o 
 -11   2   4        0.03        0.81      1.07 o 
 -10   2   4       28.44       34.11      4.03 o 
  -9   2   4       33.69       32.00      2.83 o 
  -8   2   4      132.78      128.31      5.60 o 
  -7   2   4      543.69      528.96     10.94 o 
  -6   2   4      160.26      144.96     12.21 o 
  -5   2   4      220.50      225.55     14.13 o 
  -4   2   4     1517.40     1619.46     95.79 o 
  -3   2   4      125.17      121.29     11.83 o 
  -2   2   4      629.62      629.69     16.57 o 
  -1   2   4     1452.01     1412.24     22.13 o 
   0   2   4        6.01        6.34      0.92 o 
   1   2   4     1451.60     1418.27     12.03 o 
   2   2   4      632.28      622.26      7.02 o 
   3   2   4      124.58      128.82      6.21 o 
   4   2   4     1513.30     1680.39     26.56 o 
   5   2   4      220.63      223.09     10.68 o 
   6   2   4      159.87      169.77     12.92 o 
   7   2   4      542.87      529.19      9.02 o 
   8   2   4      132.80      127.56      4.65 o 
   9   2   4       33.81       33.28      2.43 o 
  10   2   4       28.23       31.69      3.76 o 
 -10   3   4        9.01       11.55      2.42 o 
  -9   3   4       24.46       26.05      3.76 o 
  -8   3   4      127.17      143.04      5.98 o 
  -7   3   4      106.20       97.97      4.55 o 
  -6   3   4      169.42      160.41     13.36 o 
  -5   3   4      634.27      600.39     23.63 o 
  -4   3   4      580.47      583.20     42.28 o 
  -3   3   4      543.51      551.80     16.11 o 
  -2   3   4       82.58       86.29      8.87 o 
  -1   3   4     1705.67     1683.33     21.77 o 
   0   3   4     3113.90     3124.65     22.56 o 
   1   3   4     1706.40     1645.82     13.23 o 
   2   3   4       83.54       75.41      2.56 o 
   3   3   4      538.00      539.08     15.57 o 
   4   3   4      581.17      614.89     16.17 o 
   5   3   4      633.91      608.14     33.09 o 
   6   3   4      170.47      149.78     17.75 o 
   7   3   4      106.67      108.85      4.18 o 
   8   3   4      127.26      136.85      4.82 o 
   9   3   4       24.53       25.87      2.56 o 
  10   3   4        8.98       10.47      2.15 o 
 -10   4   4       17.64       10.21      2.15 o 
  -9   4   4       54.74       46.98      3.32 o 
  -8   4   4        2.79        3.03      1.41 o 
  -7   4   4      162.88      152.73      9.51 o 
  -6   4   4        5.87       19.60      7.79 o 
  -5   4   4       21.41       11.98      4.03 o 
  -4   4   4      134.98      139.16     10.52 o 
  -3   4   4      130.81      135.83      8.53 o 
  -2   4   4     1182.93     1291.45     36.53 o 
  -1   4   4      438.86      442.44     10.05 o 
   0   4   4       24.03       25.39      2.21 o 
   1   4   4      439.35      440.35      7.98 o 
   2   4   4     1183.70     1208.77     27.81 o 
   3   4   4      131.29      139.03     13.18 o 
   4   4   4      135.45      136.06     13.71 o 
   5   4   4       21.29       17.24      5.64 o 
   6   4   4        5.91        6.18      3.76 o 
   7   4   4      163.26      151.90      5.08 o 
   8   4   4        2.94        5.06      1.46 o 
   9   4   4       54.68       48.06      3.32 o 
  10   4   4       17.58       16.64      1.80 o 
 -10   5   4        9.66        9.10      1.75 o 
  -9   5   4       18.11       17.28      1.99 o 
  -8   5   4       31.80       27.92      2.75 o 
  -7   5   4       99.76      100.32      4.80 o 
  -6   5   4        0.42       11.81      6.18 o 
  -5   5   4       14.17       15.32      5.64 o 
  -4   5   4      149.16      153.14      8.86 o 
  -3   5   4     1132.22     1242.62     28.07 o 
  -2   5   4      180.36      186.22     15.07 o 
  -1   5   4      958.56     1061.44     16.62 o 
   0   5   4      258.80      227.04      7.03 o 
   1   5   4      957.55     1036.67     18.44 o 
   2   5   4      181.42      188.37     14.80 o 
   3   5   4     1136.81     1209.53     40.50 o 
   4   5   4      149.72      140.91     14.79 o 
   5   5   4       14.21       15.58      5.37 o 
   6   5   4        0.43       -0.27      4.56 o 
   7   5   4      100.59      105.42      4.54 o 
   8   5   4       31.96       32.38      2.43 o 
   9   5   4       17.99       20.96      2.28 o 
  10   5   4        9.70       14.23      2.42 o 
 -10   6   4        8.83       10.43      2.01 o 
  -9   6   4        6.57        7.84      1.48 o 
  -8   6   4       26.30       30.85      2.94 o 
  -7   6   4       59.24       58.97      3.72 o 
  -6   6   4        5.07        4.83      1.88 o 
  -5   6   4       11.39        1.26      6.31 o 
  -4   6   4      369.33      353.98     14.14 o 
  -3   6   4       22.40       32.88      9.67 o 
  -2   6   4     1457.15     1478.96     44.47 o 
  -1   6   4      367.63      357.13     15.64 o 
   0   6   4      879.18      973.81     18.32 o 
   1   6   4      367.79      376.01     14.59 o 
   2   6   4     1458.05     1479.25     44.47 o 
   3   6   4       22.74       22.29      5.64 o 
   4   6   4      366.43      347.30     24.52 o 
   5   6   4       11.47        0.54      2.42 o 
   6   6   4        5.06        4.25      1.18 o 
   7   6   4       59.10       60.01      8.26 o 
   8   6   4       26.52       32.23      4.30 o 
   9   6   4        6.54        9.13      2.42 o 
  10   6   4        8.75        9.67      1.88 o 
 -10   7   4        2.86        3.49      1.07 o 
  -9   7   4       25.13       21.86      2.06 o 
  -8   7   4        8.53        9.13      2.42 o 
  -7   7   4       19.91       11.55      2.69 o 
  -6   7   4       23.92       22.02      3.49 o 
  -5   7   4      279.09      300.37     26.65 o 
  -4   7   4      193.34      174.74     10.45 o 
  -3   7   4      999.11     1118.44     39.38 o 
  -2   7   4      717.82      745.75     33.54 o 
  -1   7   4     1052.00     1135.64     26.21 o 
   0   7   4     1393.08     1455.79     30.34 o 
   1   7   4     1055.70     1107.43     38.56 o 
   2   7   4      717.35      715.72     33.00 o 
   3   7   4     1000.11     1122.59     43.37 o 
   4   7   4      193.80      194.48     19.37 o 
   5   7   4      280.18      280.99     23.69 o 
   6   7   4       23.90       22.10      3.12 o 
   7   7   4       19.99       14.77      3.22 o 
   8   7   4        8.56        7.25      2.15 o 
   9   7   4       25.15       20.41      3.22 o 
  10   7   4        2.85        4.03      1.34 o 
  -9   8   4       18.10       14.23      2.69 o 
  -8   8   4       25.03       27.39      3.76 o 
  -7   8   4       33.51       33.04      4.30 o 
  -6   8   4       53.76       46.71      4.65 o 
  -5   8   4        7.07        5.91      1.65 o 
  -4   8   4      308.14      314.07     15.83 o 
  -3   8   4      276.64      322.84     14.29 o 
  -2   8   4      729.88      785.60     25.61 o 
  -1   8   4      402.60      420.91     17.12 o 
   0   8   4      204.25      215.19     12.63 o 
   1   8   4      402.77      372.31     23.99 o 
   2   8   4      729.02      737.63     35.69 o 
   3   8   4      275.32      316.03     23.96 o 
   4   8   4      307.75      316.61     25.31 o 
   5   8   4        7.09       10.92      1.71 o 
   6   8   4       53.66       49.82      3.76 o 
   7   8   4       33.33       30.08      4.03 o 
   8   8   4       25.21       22.56      3.49 o 
   9   8   4       18.09       16.11      2.69 o 
  10   8   4       18.14       19.87      2.15 o 
  -9   9   4        9.84        9.67      1.88 o 
  -8   9   4        8.63       12.35      2.42 o 
  -7   9   4       53.85       46.20      5.10 o 
  -6   9   4        7.90        8.09      1.71 o 
  -5   9   4      311.78      305.05      8.35 o 
  -4   9   4       18.16       22.59      4.97 o 
  -3   9   4       96.02       87.57      9.45 o 
  -2   9   4      587.04      607.87     24.05 o 
  -1   9   4      279.12      293.83     15.37 o 
   0   9   4      569.06      618.68     30.10 o 
   1   9   4      280.10      293.45     22.35 o 
   2   9   4      584.35      557.15     32.39 o 
   3   9   4       95.83       76.59     12.63 o 
   4   9   4       17.94       15.31      5.37 o 
   5   9   4      310.04      295.22      6.33 o 
   6   9   4        7.95        6.93      2.65 o 
   7   9   4       54.13       46.74      5.10 o 
   8   9   4        8.63        8.32      2.15 o 
   9   9   4        9.96        8.06      2.15 o 
  -9  10   4       36.40       41.10      3.49 o 
  -8  10   4        8.29        9.67      2.15 o 
  -7  10   4       21.26       20.68      3.49 o 
  -6  10   4       49.68       55.32      3.67 o 
  -5  10   4       68.65       64.86      3.89 o 
  -4  10   4       21.24       18.08      2.00 o 
  -3  10   4       76.82       65.02     12.09 o 
  -2  10   4       25.56       16.19      4.32 o 
  -1  10   4      183.15      178.77     12.87 o 
   0  10   4      147.94      143.58     16.13 o 
   1  10   4      183.11      160.03     17.75 o 
   2  10   4       25.45       23.90      7.79 o 
   3  10   4       76.21       54.81     11.02 o 
   4  10   4       21.31       17.60      2.69 o 
   5  10   4       68.54       69.29      3.20 o 
   6  10   4       49.62       51.42      2.87 o 
   7  10   4       21.27       14.89      1.99 o 
   8  10   4        8.30        7.52      2.15 o 
   9  10   4       36.28       41.64      3.49 o 
  -9  11   4        3.77        4.03      1.34 o 
  -8  11   4       14.25       19.51      1.87 o 
  -7  11   4      124.25      122.30      7.26 o 
  -6  11   4        0.11        1.86      1.09 o 
  -5  11   4       78.27       82.65      4.46 o 
  -4  11   4      102.34       99.09      4.58 o 
  -3  11   4      197.81      193.18     11.33 o 
  -2  11   4      431.42      387.24     29.91 o 
  -1  11   4       15.10        9.67      5.10 o 
   0  11   4      231.05      220.61     21.25 o 
   1  11   4       15.41       10.74      5.64 o 
   2  11   4      431.06      450.02     32.07 o 
   3  11   4      198.85      194.15      6.26 o 
   4  11   4      102.64      111.21      4.90 o 
   5  11   4       77.30       76.59      5.20 o 
   6  11   4        0.12        1.52      1.10 o 
   7  11   4      124.20      127.39      5.64 o 
   8  11   4       14.31       16.38      2.69 o 
  -8  12   4        1.04        2.21      0.84 o 
  -7  12   4       12.15        7.52      1.88 o 
  -6  12   4       43.23       42.98      3.23 o 
  -5  12   4       62.22       60.09      3.89 o 
  -4  12   4      333.17      341.91     12.65 o 
  -3  12   4      251.22      250.05      7.10 o 
  -2  12   4      311.50      293.51      7.59 o 
  -1  12   4       22.41       24.07      2.21 o 
   0  12   4      357.02      332.86      7.54 o 
   1  12   4       22.58       21.75      2.60 o 
   2  12   4      311.40      298.77      7.85 o 
   3  12   4      251.72      242.45      9.76 o 
   4  12   4      332.90      339.10      9.04 o 
   5  12   4       62.13       63.26      3.98 o 
   6  12   4       43.51       45.02      2.57 o 
   7  12   4       12.19       10.74      1.61 o 
   8  12   4        1.04        1.34      1.34 o 
  -7  13   4       20.70       16.93      3.76 o 
  -6  13   4       15.64       12.93      1.71 o 
  -5  13   4       86.08       99.96      6.72 o 
  -4  13   4       65.26       72.27      5.91 o 
  -3  13   4       20.11       16.11      2.42 o 
  -2  13   4      226.15      222.74      6.83 o 
  -1  13   4      115.16      103.70      4.65 o 
   0  13   4       47.24       44.63      3.16 o 
   1  13   4      115.01      109.12      8.14 o 
   2  13   4      225.51      214.97      6.51 o 
   3  13   4       20.19       21.00      2.47 o 
   4  13   4       65.51       70.79      4.18 o 
   5  13   4       86.22       98.18      4.84 o 
   6  13   4       15.66       13.79      1.80 o 
   7  13   4       20.71       18.51      1.80 o 
  -7  14   4        8.13       11.28      1.88 o 
  -6  14   4       12.02       11.55      2.42 o 
  -5  14   4      120.65      120.69      7.26 o 
  -4  14   4       26.19       29.35      5.37 o 
  -3  14   4       17.16       16.79      2.09 o 
  -2  14   4       12.58       11.93      2.28 o 
  -1  14   4      172.40      162.81      4.96 o 
   0  14   4      158.99      155.25      6.07 o 
   1  14   4      172.76      164.36      5.07 o 
   2  14   4       12.49       14.59      1.44 o 
   3  14   4       17.42       17.77      1.85 o 
   4  14   4       26.43       25.97      2.66 o 
   5  14   4      120.69      121.56      5.13 o 
   6  14   4       11.96       12.08      2.42 o 
   7  14   4        8.06        5.37      1.34 o 
  -6  15   4       40.53       48.35      3.76 o 
  -5  15   4       18.05       22.41      2.18 o 
  -4  15   4       23.71       25.03      1.91 o 
  -3  15   4       27.34       26.55      2.00 o 
  -2  15   4       34.72       31.43      2.27 o 
  -1  15   4       22.45       24.08      2.06 o 
   0  15   4        1.84        2.42      1.29 o 
   1  15   4       22.57       22.84      2.47 o 
   2  15   4       34.44       31.69      1.96 o 
   3  15   4       27.66       24.01      2.00 o 
   4  15   4       23.67       24.07      2.47 o 
   5  15   4       18.05       20.14      3.22 o 
   6  15   4       40.55       51.04      3.76 o 
  -5  16   4       27.38       26.86      2.95 o 
  -4  16   4       32.45       38.25      2.06 o 
  -3  16   4       53.43       55.73      2.64 o 
  -2  16   4        0.72       -0.54      0.78 o 
  -1  16   4        9.34        8.70      1.61 o 
   0  16   4       24.71       23.09      2.82 o 
   1  16   4        9.26       12.79      1.44 o 
   2  16   4        0.73        0.54      1.14 o 
   3  16   4       53.22       48.51      3.13 o 
   4  16   4       32.59       38.14      4.03 o 
   5  16   4       27.26       26.05      2.95 o 
  -4  17   4       25.09       26.05      2.69 o 
  -3  17   4        3.44        4.17      0.95 o 
  -2  17   4       11.70       11.82      2.42 o 
  -1  17   4       34.53       33.31      3.76 o 
   0  17   4        6.69        9.10      1.18 o 
   1  17   4       34.48       31.97      2.06 o 
   2  17   4       11.74        9.87      1.41 o 
   3  17   4        3.52        2.95      0.89 o 
   4  17   4       25.00       24.17      2.69 o 
  -3  18   4       12.09       11.28      1.22 o 
  -2  18   4       39.74       46.55      2.56 o 
  -1  18   4       10.51        9.34      1.29 o 
   0  18   4        2.01        2.29      0.61 o 
   1  18   4       10.34        9.83      1.06 o 
   2  18   4       39.70       43.50      2.37 o 
   3  18   4       12.09       12.08      1.88 o 
   0  19   4        2.68        2.69      0.81 o 
   1   0   5      146.96      158.72      3.68 o 
   2   0   5        7.08        4.27      1.27 o 
   3   0   5       73.73       66.24      6.16 o 
   4   0   5      181.36      196.51      9.51 o 
   5   0   5      785.90      753.08     28.62 o 
   6   0   5        0.24        0.71      1.80 o 
   7   0   5        1.49        0.35      1.60 o 
   8   0   5        1.70        0.81      1.33 o 
   9   0   5       34.50       32.23      4.30 o 
  10   0   5        4.80        4.30      1.88 o 
 -10   1   5        5.04        6.18      1.88 o 
  -9   1   5        1.07       -0.27      1.88 o 
  -8   1   5       25.01       26.10      2.75 o 
  -7   1   5      420.73      390.70     12.33 o 
  -6   1   5       74.76       75.63     21.36 o 
  -5   1   5        0.02       -1.44      1.80 o 
  -4   1   5      577.96      607.60     16.91 o 
  -3   1   5      788.48      805.60     21.55 o 
  -2   1   5       64.17       66.36      5.60 o 
  -1   1   5      626.84      624.69      8.78 o 
   0   1   5      338.88      350.32      5.67 o 
   1   1   5      630.88      628.66      6.26 o 
   2   1   5       64.52       63.06      2.56 o 
   3   1   5      787.63      822.68     17.07 o 
   4   1   5      579.03      602.74     16.66 o 
   5   1   5        0.01       -0.70      1.56 o 
   6   1   5       74.53       78.64     11.28 o 
   7   1   5      420.76      418.96      8.40 o 
   8   1   5       25.09       23.01      2.58 o 
   9   1   5        1.05        4.03      2.15 o 
  10   1   5        5.10        4.57      1.88 o 
 -10   2   5       14.43       15.04      2.69 o 
  -9   2   5       12.52       11.82      2.95 o 
  -8   2   5       15.30       15.87      2.26 o 
  -7   2   5      200.56      193.37      5.23 o 
  -6   2   5       99.45       82.16     23.25 o 
  -5   2   5       44.22       41.91      6.36 o 
  -4   2   5       63.79       71.72      7.65 o 
  -3   2   5     2573.52     2692.09     57.52 o 
  -2   2   5      256.91      221.49     14.55 o 
  -1   2   5     3159.32     3115.16     36.21 o 
   0   2   5     2876.95     2954.45     28.01 o 
   1   2   5     3157.74     3126.88     22.13 o 
   2   2   5      257.97      228.43      5.43 o 
   3   2   5     2566.96     2782.35     51.69 o 
   4   2   5       63.31       75.11      5.79 o 
   5   2   5       44.47       36.65      4.61 o 
   6   2   5      100.64       95.21      9.88 o 
   7   2   5      200.32      202.55     11.36 o 
   8   2   5       15.42       15.02      1.80 o 
   9   2   5       12.49       12.92      2.06 o 
  10   2   5       14.31       10.47      2.15 o 
 -10   3   5       14.35       12.62      2.42 o 
  -9   3   5        7.07        6.98      2.15 o 
  -8   3   5       18.19       18.41      2.32 o 
  -7   3   5       79.99       79.01      4.24 o 
  -6   3   5      151.96      157.01     19.36 o 
  -5   3   5      120.09      114.70     10.81 o 
  -4   3   5      164.48      157.72     11.31 o 
  -3   3   5      104.01      110.51      7.49 o 
  -2   3   5      163.41      143.96     12.11 o 
  -1   3   5      248.80      256.16      6.76 o 
   0   3   5      108.92      100.48      3.81 o 
   1   3   5      249.56      264.17      5.87 o 
   2   3   5      164.02      146.69      5.66 o 
   3   3   5      104.32      113.04      8.64 o 
   4   3   5      165.08      165.44     11.43 o 
   5   3   5      119.71      117.98     10.22 o 
   6   3   5      152.05      162.12     19.09 o 
   7   3   5       79.60       80.06      3.48 o 
   8   3   5       18.07       13.47      1.99 o 
   9   3   5        7.09        7.26      1.61 o 
  10   3   5       14.32       11.55      2.15 o 
 -10   4   5       10.43       11.55      2.15 o 
  -9   4   5       16.13       21.07      2.26 o 
  -8   4   5       66.14       64.87      4.08 o 
  -7   4   5       57.85       48.65      6.91 o 
  -6   4   5        2.67        2.15      2.95 o 
  -5   4   5      159.10      122.89     16.94 o 
  -4   4   5      323.92      356.41     17.32 o 
  -3   4   5      265.65      315.17     14.00 o 
  -2   4   5      196.29      208.05     15.34 o 
  -1   4   5      207.99      200.21      7.13 o 
   0   4   5      691.53      656.36     13.93 o 
   1   4   5      208.14      209.51      5.78 o 
   2   4   5      198.46      220.14     10.28 o 
   3   4   5      265.59      290.83     19.93 o 
   4   4   5      324.41      318.46     16.70 o 
   5   4   5      160.12      149.88     11.98 o 
   6   4   5        2.84        9.94      5.37 o 
   7   4   5       57.51       42.90      4.38 o 
   8   4   5       65.92       65.35      4.18 o 
   9   4   5       16.00       18.37      2.18 o 
  10   4   5       10.56        8.68      1.22 o 
 -10   5   5       13.24       11.97      1.34 o 
  -9   5   5       41.57       46.04      3.13 o 
  -8   5   5       16.12       19.17      2.37 o 
  -7   5   5       32.53       34.59      2.90 o 
  -6   5   5       34.34       34.88      2.94 o 
  -5   5   5      109.26      117.24     19.89 o 
  -4   5   5      113.99      112.20     10.16 o 
  -3   5   5     1666.92     1912.13     35.99 o 
  -2   5   5      547.23      636.78     28.64 o 
  -1   5   5      305.27      373.39     10.42 o 
   0   5   5      793.05      854.45     16.48 o 
   1   5   5      302.49      342.85     10.61 o 
   2   5   5      549.00      604.10     28.10 o 
   3   5   5     1668.38     1878.92     52.98 o 
   4   5   5      113.15      105.37     13.71 o 
   5   5   5      108.99       99.93      9.99 o 
   6   5   5       34.35       30.27      2.63 o 
   7   5   5       32.21       36.79      2.99 o 
   8   5   5       15.97       12.95      2.28 o 
   9   5   5       41.71       41.23      3.04 o 
  10   5   5       13.20       16.38      2.42 o 
 -10   6   5        2.65        2.54      1.34 o 
  -9   6   5        1.30        1.19      1.34 o 
  -8   6   5        1.22        1.61      1.34 o 
  -7   6   5       18.12       18.53      3.49 o 
  -6   6   5       36.39       35.32      4.72 o 
  -5   6   5        7.68        6.86      2.11 o 
  -4   6   5      274.18      266.50     12.49 o 
  -3   6   5     1101.10     1145.35     29.46 o 
  -2   6   5      407.82      458.70     25.62 o 
  -1   6   5      512.52      580.80     17.84 o 
   0   6   5      381.07      375.58     16.99 o 
   1   6   5      514.20      579.86     20.45 o 
   2   6   5      407.07      410.70     24.27 o 
   3   6   5     1102.83     1177.62     43.97 o 
   4   6   5      274.54      219.12     19.92 o 
   5   6   5        7.70        3.75      2.90 o 
   6   6   5       36.66       36.64      3.72 o 
   7   6   5       18.10       14.50      2.95 o 
   8   6   5        1.20        0.27      1.61 o 
   9   6   5        1.27        1.88      1.34 o 
  10   6   5        2.59        2.95      1.34 o 
  -9   7   5       29.23       35.99      3.76 o 
  -8   7   5       33.56       36.53      4.30 o 
  -7   7   5       68.20       73.34      6.18 o 
  -6   7   5       25.91       31.36      3.65 o 
  -5   7   5       49.73       53.73     11.55 o 
  -4   7   5       30.32       15.66     12.09 o 
  -3   7   5        5.80        3.11      2.37 o 
  -2   7   5      244.39      260.01     20.46 o 
  -1   7   5      111.86      108.84      8.17 o 
   0   7   5      114.50      115.51      8.84 o 
   1   7   5      109.92      122.34     11.16 o 
   2   7   5      245.79      244.40     19.92 o 
   3   7   5        5.67       13.70      5.64 o 
   4   7   5       29.71       20.95      5.91 o 
   5   7   5       50.57       57.49     10.75 o 
   6   7   5       25.90       25.61      2.35 o 
   7   7   5       68.00       67.43      5.91 o 
   8   7   5       33.57       33.04      4.30 o 
   9   7   5       29.23       33.84      3.76 o 
  10   7   5        6.33        8.32      1.61 o 
  -9   8   5        4.22        2.95      1.34 o 
  -8   8   5       35.12       37.87      4.30 o 
  -7   8   5       25.96       25.25      3.76 o 
  -6   8   5       73.83       70.05      5.44 o 
  -5   8   5       57.16       54.75      6.51 o 
  -4   8   5      321.34      332.02     15.26 o 
  -3   8   5      187.14      185.75     10.80 o 
  -2   8   5       91.31      101.32     13.71 o 
  -1   8   5       41.20       34.31      5.12 o 
   0   8   5      497.02      555.13     20.58 o 
   1   8   5       40.70       29.28      7.25 o 
   2   8   5       90.13       99.17     13.44 o 
   3   8   5      187.21      175.63     18.56 o 
   4   8   5      321.87      366.18     28.00 o 
   5   8   5       57.15       53.38      3.45 o 
   6   8   5       74.07       76.62      3.95 o 
   7   8   5       26.08       22.29      3.76 o 
   8   8   5       35.15       35.99      4.30 o 
   9   8   5        4.28        6.98      1.88 o 
  -9   9   5        3.17        1.34      1.34 o 
  -8   9   5       35.01       33.84      4.03 o 
  -7   9   5       25.59       22.56      3.49 o 
  -6   9   5       34.69       37.56      4.03 o 
  -5   9   5      158.02      167.55      5.82 o 
  -4   9   5      234.31      242.26      8.49 o 
  -3   9   5      289.95      280.10     13.93 o 
  -2   9   5      166.35      154.08     12.50 o 
  -1   9   5       84.39       72.72      7.88 o 
   0   9   5      586.68      661.47     24.12 o 
   1   9   5       83.88       94.32     13.17 o 
   2   9   5      167.01      134.73     16.13 o 
   3   9   5      289.36      269.45     24.23 o 
   4   9   5      234.32      234.97      6.57 o 
   5   9   5      158.67      163.69      4.75 o 
   6   9   5       34.45       37.92      3.23 o 
   7   9   5       25.59       19.46      2.32 o 
   8   9   5       35.04       34.11      4.03 o 
   9   9   5        3.16        0.81      1.34 o 
  -9  10   5        1.47        1.34      1.07 o 
  -8  10   5       27.14       34.92      3.76 o 
  -7  10   5       19.13       20.68      3.49 o 
  -6  10   5        9.36        9.13      1.61 o 
  -5  10   5       74.14       72.45      4.17 o 
  -4  10   5      102.21      114.16      4.80 o 
  -3  10   5       81.18       83.65      5.43 o 
  -2  10   5      844.14      835.22     30.31 o 
  -1  10   5       58.70       60.45     11.55 o 
   0  10   5      412.94      395.59     26.95 o 
   1  10   5       58.88       68.51     12.09 o 
   2  10   5      841.79      823.98     42.19 o 
   3  10   5       81.44       74.18      3.74 o 
   4  10   5      102.59      109.09      4.72 o 
   5  10   5       73.48       77.85      3.38 o 
   6  10   5        9.61       11.16      1.99 o 
   7  10   5       19.16       16.97      2.55 o 
   8  10   5       26.93       30.08      3.76 o 
   9  10   5        1.43        1.88      1.07 o 
  -8  11   5       27.71       31.50      2.26 o 
  -7  11   5       11.84       13.16      2.69 o 
  -6  11   5       47.20       51.58      3.76 o 
  -5  11   5      101.24      110.95      5.22 o 
  -4  11   5       59.77       66.19      4.77 o 
  -3  11   5        0.97        2.95      1.61 o 
  -2  11   5       87.30       80.49      3.91 o 
  -1  11   5       76.78       80.07     13.70 o 
   0  11   5      142.36      164.26     18.01 o 
   1  11   5       76.35       49.98     10.48 o 
   2  11   5       87.44       81.07      3.35 o 
   3  11   5        0.97        1.91      1.21 o 
   4  11   5       59.84       64.58      3.81 o 
   5  11   5      101.19      108.53      4.42 o 
   6  11   5       47.23       48.72      2.73 o 
   7  11   5       11.72       11.92      1.80 o 
   8  11   5       27.71       29.01      3.22 o 
  -8  12   5       22.24       25.07      3.09 o 
  -7  12   5       30.96       31.16      3.49 o 
  -6  12   5       48.24       56.40      3.51 o 
  -5  12   5        5.29        6.29      1.61 o 
  -4  12   5      182.44      190.38      9.41 o 
  -3  12   5      108.63      106.39      4.72 o 
  -2  12   5      542.37      516.44     10.06 o 
  -1  12   5      111.33      109.85      5.53 o 
   0  12   5       21.50       14.86      2.08 o 
   1  12   5      110.83      103.92      5.28 o 
   2  12   5      543.15      532.92     12.07 o 
   3  12   5      108.33      103.17      7.97 o 
   4  12   5      182.74      177.88      6.56 o 
   5  12   5        5.42        5.57      1.48 o 
   6  12   5       48.23       51.88      2.69 o 
   7  12   5       31.13       26.15      2.18 o 
   8  12   5       22.41       24.17      2.42 o 
  -7  13   5        0.75        0.67      0.76 o 
  -6  13   5       20.79       19.07      1.90 o 
  -5  13   5       37.33       43.51      4.57 o 
  -4  13   5      140.05      140.59      8.06 o 
  -3  13   5        5.37        7.37      1.61 o 
  -2  13   5       20.88       20.78      2.37 o 
  -1  13   5        2.07        1.77      1.48 o 
   0  13   5      391.67      381.27      9.10 o 
   1  13   5        2.01       -0.46      1.29 o 
   2  13   5       20.85       20.70      1.96 o 
   3  13   5        5.25        4.56      1.52 o 
   4  13   5      139.92      138.16      5.88 o 
   5  13   5       37.70       43.28      3.32 o 
   6  13   5       21.05       17.99      2.95 o 
   7  13   5        0.79       -0.81      1.34 o 
  -7  14   5        3.45        4.30      1.34 o 
  -6  14   5       46.24       51.58      4.30 o 
  -5  14   5        3.54        2.15      1.61 o 
  -4  14   5       93.62       95.93      6.72 o 
  -3  14   5        8.18        4.65      1.22 o 
  -2  14   5       34.54       37.22      3.04 o 
  -1  14   5       12.06       10.47      1.80 o 
   0  14   5      294.29      284.30      8.07 o 
   1  14   5       12.11       10.89      2.69 o 
   2  14   5       34.36       34.43      2.33 o 
   3  14   5        8.17        7.04      1.40 o 
   4  14   5       93.85       95.21      3.75 o 
   5  14   5        3.49        2.95      1.88 o 
   6  14   5       46.24       48.62      4.03 o 
  -6  15   5        8.23        7.79      1.88 o 
  -5  15   5       14.25       14.55      1.71 o 
  -4  15   5        1.96        3.08      1.88 o 
  -3  15   5       52.76       55.50      2.79 o 
  -2  15   5        1.08        0.56      0.90 o 
  -1  15   5        0.57       -0.02      1.03 o 
   0  15   5       15.02       13.75      2.28 o 
   1  15   5        0.55        0.10      0.90 o 
   2  15   5        1.08        0.56      0.90 o 
   3  15   5       52.45       49.85      4.47 o 
   4  15   5        2.02        2.49      1.03 o 
   5  15   5       14.24       12.89      2.69 o 
   6  15   5        8.32        9.13      1.88 o 
  -5  16   5        6.24        8.49      1.03 o 
  -4  16   5       21.55       22.24      1.99 o 
  -3  16   5       21.69       19.12      1.65 o 
  -2  16   5       16.51       20.83      2.09 o 
  -1  16   5       23.76       24.67      2.26 o 
   0  16   5       21.00       17.22      1.60 o 
   1  16   5       23.90       20.69      1.86 o 
   2  16   5       16.58       17.18      1.31 o 
   3  16   5       21.44       22.72      2.28 o 
   4  16   5       21.49       23.63      2.95 o 
   5  16   5        6.29        6.71      1.61 o 
  -4  17   5        2.01        1.80      0.64 o 
  -3  17   5        8.41        7.65      0.93 o 
  -2  17   5        4.70        7.71      1.09 o 
  -1  17   5       54.79       64.91      3.42 o 
   0  17   5       23.61       26.63      1.80 o 
   1  17   5       54.61       62.57      2.28 o 
   2  17   5        4.74        4.39      1.03 o 
   3  17   5        8.47        7.27      1.09 o 
   4  17   5        2.00        0.81      1.07 o 
  -3  18   5       37.15       44.86      3.22 o 
  -2  18   5       15.90       15.05      1.52 o 
  -1  18   5       16.37       20.37      1.80 o 
   0  18   5       58.51       63.61      2.94 o 
   1  18   5       16.41       17.93      1.61 o 
   2  18   5       15.86       16.42      1.52 o 
   0   0   6     1819.96     1872.64     19.47 o 
   1   0   6      889.48      911.79      9.63 o 
   2   0   6       73.57       74.43      4.78 o 
   3   0   6       27.86       30.55      4.32 o 
   4   0   6       19.49       36.53      3.67 o 
   5   0   6       69.21       78.28      6.91 o 
   6   0   6       54.20       58.03     11.28 o 
   7   0   6      565.89      562.94     28.17 o 
   8   0   6      111.16      113.15      8.06 o 
   9   0   6        7.05        6.71      2.42 o 
  10   0   6        0.02       -1.61      1.61 o 
 -10   1   6        2.34        1.07      1.34 o 
  -9   1   6       48.36       45.67      4.84 o 
  -8   1   6        6.94        5.37      2.15 o 
  -7   1   6       39.93       43.09      4.37 o 
  -6   1   6        9.44       12.35      5.91 o 
  -5   1   6       23.95        9.75     13.29 o 
  -4   1   6      103.94      112.86      7.67 o 
  -3   1   6      347.35      358.82     20.89 o 
  -2   1   6     1212.09     1337.25     28.75 o 
  -1   1   6       73.33       67.25      3.15 o 
   0   1   6      100.51      109.50      3.46 o 
   1   1   6       73.74       65.35      3.15 o 
   2   1   6     1212.25     1313.59     16.89 o 
   3   1   6      348.43      373.67     12.45 o 
   4   1   6      104.15      116.48      7.74 o 
   5   1   6       24.26       23.50      3.42 o 
   6   1   6        9.34        6.98      4.30 o 
   7   1   6       39.42       41.26      2.69 o 
   8   1   6        7.09        6.43      1.61 o 
   9   1   6       48.35       45.13      4.84 o 
  10   1   6        2.32        2.95      1.61 o 
 -10   2   6        4.47        6.98      1.88 o 
  -9   2   6       39.51       42.71      4.83 o 
  -8   2   6        0.39        0.54      1.61 o 
  -7   2   6       54.23       49.14      3.40 o 
  -6   2   6      215.14      239.14     24.21 o 
  -5   2   6      173.65      188.22     13.74 o 
  -4   2   6       95.88      107.61      9.58 o 
  -3   2   6      524.68      571.70     27.55 o 
  -2   2   6       60.52       73.90      8.87 o 
  -1   2   6     3868.98     3971.27     42.85 o 
   0   2   6       89.44       82.23      3.39 o 
   1   2   6     3860.84     3962.97     30.51 o 
   2   2   6       60.89       70.22      4.36 o 
   3   2   6      522.71      536.74     12.61 o 
   4   2   6       95.88      115.75      7.76 o 
   5   2   6      173.22      184.48     10.49 o 
   6   2   6      214.55      255.82     23.67 o 
   7   2   6       55.01       49.73      3.61 o 
   8   2   6        0.41       -0.76      1.22 o 
   9   2   6       39.43       40.06      3.02 o 
  10   2   6        4.48        3.22      1.34 o 
 -10   3   6        5.71        6.18      1.88 o 
  -9   3   6       87.66       83.30      6.18 o 
  -8   3   6       51.65       48.66      3.48 o 
  -7   3   6       62.30       62.79      5.37 o 
  -6   3   6        6.93        5.37      1.88 o 
  -5   3   6       54.41       53.44      7.59 o 
  -4   3   6       56.17       64.79      7.65 o 
  -3   3   6      265.13      260.39     18.85 o 
  -2   3   6       92.91      110.48     11.02 o 
  -1   3   6     1060.71     1092.04     39.86 o 
   0   3   6      731.46      718.05      8.97 o 
   1   3   6     1055.73     1089.84     15.59 o 
   2   3   6       91.26      116.38      5.67 o 
   3   3   6      264.82      267.96     27.33 o 
   4   3   6       56.69       64.76      7.46 o 
   5   3   6       54.07       47.18      6.92 o 
   6   3   6        6.95        6.71      1.88 o 
   7   3   6       62.50       62.93      4.08 o 
   8   3   6       51.29       47.66      3.51 o 
   9   3   6       87.50       93.34      4.44 o 
  10   3   6        5.67        5.10      1.61 o 
 -10   4   6       15.70       20.68      2.69 o 
  -9   4   6      110.71      100.96      4.55 o 
  -8   4   6        6.08        5.40      1.48 o 
  -7   4   6       18.17       15.01      2.41 o 
  -6   4   6      113.61      105.34      5.70 o 
  -5   4   6      227.41      236.71     15.88 o 
  -4   4   6      102.59       85.60      9.03 o 
  -3   4   6       45.09       34.39      7.25 o 
  -2   4   6      593.31      589.76     27.03 o 
  -1   4   6      450.08      491.30     14.12 o 
   0   4   6       13.39        8.84      1.31 o 
   1   4   6      449.37      501.93      9.80 o 
   2   4   6      592.68      571.38     21.85 o 
   3   4   6       45.45       43.76      5.96 o 
   4   4   6      102.50       82.11      8.65 o 
   5   4   6      228.84      217.38     14.86 o 
   6   4   6      113.53      105.82      4.38 o 
   7   4   6       18.11       17.53      2.23 o 
   8   4   6        6.04        5.91      1.52 o 
   9   4   6      111.10      110.98      4.84 o 
  10   4   6       15.71       18.01      1.71 o 
 -10   5   6        5.55        5.10      1.34 o 
  -9   5   6        8.43        8.69      2.01 o 
  -8   5   6       28.47       27.99      2.66 o 
  -7   5   6       41.24       37.87      3.13 o 
  -6   5   6       17.32       15.63      2.29 o 
  -5   5   6      467.48      442.96     22.24 o 
  -4   5   6      237.41      216.24     15.34 o 
  -3   5   6      678.25      805.49     36.22 o 
  -2   5   6     1406.35     1564.50     46.59 o 
  -1   5   6      853.18      922.39     40.52 o 
   0   5   6        5.10        9.54      2.45 o 
   1   5   6      856.51      917.09     24.13 o 
   2   5   6     1407.10     1481.68     46.32 o 
   3   5   6      677.96      726.56     34.60 o 
   4   5   6      237.20      252.81     15.70 o 
   5   5   6      467.28      455.83     22.07 o 
   6   5   6       17.17       15.11      1.89 o 
   7   5   6       41.21       35.43      3.13 o 
   8   5   6       28.26       23.61      2.56 o 
   9   5   6        8.43       11.68      1.68 o 
  10   5   6        5.63        4.20      2.42 o 
  -9   6   6       13.98       14.64      1.71 o 
  -8   6   6       32.80       37.52      2.94 o 
  -7   6   6        2.54        1.07      1.61 o 
  -6   6   6      247.49      239.05      7.20 o 
  -5   6   6        4.65        5.37      4.56 o 
  -4   6   6       48.77       40.22      6.34 o 
  -3   6   6      229.57      241.40     13.94 o 
  -2   6   6      605.05      688.02     32.42 o 
  -1   6   6      999.28     1073.92     25.41 o 
   0   6   6        0.89        1.61      4.03 o 
   1   6   6      993.71     1054.75     28.39 o 
   2   6   6      606.27      636.98     31.61 o 
   3   6   6      230.39      232.77     20.45 o 
   4   6   6       48.84       35.43      6.06 o 
   5   6   6        4.95        4.34      3.36 o 
   6   6   6      247.02      229.20      7.37 o 
   7   6   6        2.56        2.01      1.33 o 
   8   6   6       32.60       31.12      4.30 o 
   9   6   6       14.10       18.53      2.95 o 
  10   6   6        0.16       -0.27      1.07 o 
  -9   7   6       30.18       35.99      3.76 o 
  -8   7   6        7.09        7.25      2.42 o 
  -7   7   6       18.92       19.07      3.49 o 
  -6   7   6       31.19       30.10      5.45 o 
  -5   7   6        6.62        6.96      1.38 o 
  -4   7   6      186.32      173.42     13.59 o 
  -3   7   6       37.00       47.92      6.64 o 
  -2   7   6       77.33       77.39     11.55 o 
  -1   7   6       37.43       51.38      5.85 o 
   0   7   6      129.84      163.11     10.74 o 
   1   7   6       37.17       43.94      5.70 o 
   2   7   6       76.64       76.85     11.55 o 
   3   7   6       36.82       44.59      9.13 o 
   4   7   6      186.40      207.89     21.25 o 
   5   7   6        6.61        2.28      1.24 o 
   6   7   6       31.10       28.45      2.52 o 
   7   7   6       18.92       19.59      2.37 o 
   8   7   6        6.99        4.57      2.15 o 
   9   7   6       30.33       33.57      3.76 o 
  -9   8   6        7.14        5.37      1.61 o 
  -8   8   6       10.44        8.32      2.42 o 
  -7   8   6        4.56        7.52      2.42 o 
  -6   8   6      235.74      231.89     10.76 o 
  -5   8   6        8.42        7.73      1.44 o 
  -4   8   6       32.59       38.88      6.53 o 
  -3   8   6       68.03       70.03      8.22 o 
  -2   8   6       42.23       49.43      9.67 o 
  -1   8   6      112.60      152.41     16.13 o 
   0   8   6        0.03        4.16      2.03 o 
   1   8   6      111.38      113.97     14.25 o 
   2   8   6       42.26       25.79      6.72 o 
   3   8   6       67.98       70.12     11.55 o 
   4   8   6       32.50       41.63     10.21 o 
   5   8   6        8.71        8.64      1.78 o 
   6   8   6      235.80      235.39      9.70 o 
   7   8   6        4.65        4.03      1.41 o 
   8   8   6       10.36       11.01      2.69 o 
   9   8   6        7.01        6.71      1.88 o 
  -9   9   6        7.93        5.91      1.61 o 
  -8   9   6        3.51        8.06      2.42 o 
  -7   9   6       37.27       34.11      4.30 o 
  -6   9   6        5.99        5.57      2.28 o 
  -5   9   6        5.98        4.40      1.22 o 
  -4   9   6       34.92       37.41      6.25 o 
  -3   9   6       53.66       47.77      7.11 o 
  -2   9   6      250.21      287.66     24.22 o 
  -1   9   6      143.85      167.50     18.28 o 
   0   9   6        0.27       -2.75      2.75 o 
   1   9   6      144.54      153.52     17.21 o 
   2   9   6      249.20      249.45     22.87 o 
   3   9   6       53.96       35.73      9.94 o 
   4   9   6       35.09       35.79      2.27 o 
   5   9   6        5.85        6.10      1.12 o 
   6   9   6        5.89        5.39      4.03 o 
   7   9   6       37.17       38.68      3.22 o 
   8   9   6        3.38        4.03      1.88 o 
   9   9   6        7.97        9.67      1.88 o 
  -9  10   6        0.75        0.81      1.07 o 
  -8  10   6       25.07       22.56      2.95 o 
  -7  10   6        2.10        2.69      1.61 o 
  -6  10   6      144.04      147.30      5.88 o 
  -5  10   6       54.27       49.97      6.31 o 
  -4  10   6       84.76       85.53      4.54 o 
  -3  10   6       14.06       16.16      2.49 o 
  -2  10   6      298.92      323.56     27.19 o 
  -1  10   6        0.57        6.18      4.30 o 
   0  10   6     1036.47     1136.29     46.59 o 
   1  10   6        0.55       -5.37      5.37 o 
   2  10   6      298.80      304.45     26.11 o 
   3  10   6       14.33       17.45      3.10 o 
   4  10   6       84.57       83.29      6.01 o 
   5  10   6       54.09       51.51      2.88 o 
   6  10   6      143.91      141.41      5.89 o 
   7  10   6        2.08        3.76      1.88 o 
   8  10   6       25.18       26.05      3.22 o 
   9  10   6        0.76        1.88      1.07 o 
  -8  11   6        8.76       10.47      2.15 o 
  -7  11   6        0.18        1.07      1.34 o 
  -6  11   6      139.74      163.86      8.33 o 
  -5  11   6       32.38       29.39      2.75 o 
  -4  11   6        2.80        1.78      1.34 o 
  -3  11   6      254.71      243.16     11.44 o 
  -2  11   6       16.44       14.53      1.99 o 
  -1  11   6      127.05      117.02      4.84 o 
   0  11   6       81.43       71.76     14.38 o 
   1  11   6      127.00      126.33      6.69 o 
   2  11   6       16.91       12.10      1.49 o 
   3  11   6      254.26      237.77      6.47 o 
   4  11   6        2.77        2.48      1.22 o 
   5  11   6       32.38       31.77      2.94 o 
   6  11   6      139.82      142.52      8.47 o 
   7  11   6        0.18       -0.40      1.48 o 
   8  11   6        8.76        9.67      1.88 o 
  -8  12   6        2.89        1.61      1.07 o 
  -7  12   6        8.49        7.79      1.88 o 
  -6  12   6       57.31       61.75      3.51 o 
  -5  12   6       30.27       29.19      2.75 o 
  -4  12   6       85.76       79.80      6.18 o 
  -3  12   6       78.27       81.95      6.45 o 
  -2  12   6        3.59        5.27      2.95 o 
  -1  12   6       75.74       83.84      6.85 o 
   0  12   6      440.16      442.96      9.43 o 
   1  12   6       75.21       67.54      5.15 o 
   2  12   6        3.64        2.60      2.29 o 
   3  12   6       78.47       76.37      4.37 o 
   4  12   6       86.14       89.16      6.45 o 
   5  12   6       30.41       35.72      4.57 o 
   6  12   6       57.83       60.15      3.59 o 
   7  12   6        8.48        9.77      1.41 o 
  -7  13   6       12.63       13.79      1.41 o 
  -6  13   6        7.43        7.67      1.41 o 
  -5  13   6        9.34       12.62      2.69 o 
  -4  13   6       96.80       98.09      6.72 o 
  -3  13   6       39.73       39.58      3.13 o 
  -2  13   6      185.88      183.26      6.47 o 
  -1  13   6       89.74       87.03      4.46 o 
   0  13   6       88.73       87.73      4.27 o 
   1  13   6       89.91       86.89      4.46 o 
   2  13   6      186.42      182.88      6.56 o 
   3  13   6       40.06       41.93      3.42 o 
   4  13   6       97.14       93.52      6.99 o 
   5  13   6        9.28        7.52      2.69 o 
   6  13   6        7.43        8.59      2.42 o 
   7  13   6       12.73        9.94      1.88 o 
  -7  14   6       28.94       33.31      2.69 o 
  -6  14   6        4.10        4.63      1.22 o 
  -5  14   6       47.66       53.46      4.57 o 
  -4  14   6        2.26        0.00      1.88 o 
  -3  14   6       24.34       24.14      2.37 o 
  -2  14   6       44.01       45.00      3.23 o 
  -1  14   6      104.08       96.40      4.75 o 
   0  14   6       10.09       10.91      1.87 o 
   1  14   6      103.80       97.35      3.93 o 
   2  14   6       43.84       45.24      3.32 o 
   3  14   6       24.17       23.37      3.76 o 
   4  14   6        2.22        2.69      1.34 o 
   5  14   6       47.53       48.35      4.57 o 
   6  14   6        4.21        2.95      1.61 o 
  -6  15   6        8.08        8.86      1.61 o 
  -5  15   6       39.31       37.50      2.47 o 
  -4  15   6       38.05       38.75      3.49 o 
  -3  15   6       10.30       11.93      1.61 o 
  -2  15   6        1.93        0.94      0.95 o 
  -1  15   6       32.54       28.17      2.56 o 
   0  15   6        1.40        1.52      0.93 o 
   1  15   6       32.57       29.91      1.87 o 
   2  15   6        1.98        2.53      0.79 o 
   3  15   6       10.23       10.37      1.75 o 
   4  15   6       38.26       37.68      2.95 o 
   5  15   6       39.11       38.41      3.76 o 
   6  15   6        8.01        4.30      1.34 o 
  -5  16   6        1.74        0.81      0.81 o 
  -4  16   6        6.99        8.44      1.67 o 
  -3  16   6        3.69        3.89      0.65 o 
  -2  16   6        9.53        8.65      1.18 o 
  -1  16   6       26.79       27.95      1.96 o 
   0  16   6        2.77        3.02      1.22 o 
   1  16   6       26.72       25.41      1.91 o 
   2  16   6        9.40        6.53      1.03 o 
   3  16   6        3.73        4.39      1.03 o 
   4  16   6        7.03        6.57      1.61 o 
   5  16   6        1.72        2.15      1.34 o 
  -3  17   6       17.44       18.56      1.27 o 
  -2  17   6       10.76        8.08      1.03 o 
  -1  17   6        9.70       10.58      1.41 o 
   0  17   6       82.38       88.28      3.99 o 
   1  17   6        9.66       11.23      1.16 o 
   2  17   6       10.73        8.28      1.34 o 
   3  17   6       17.47       20.05      1.71 o 
   4  17   6        8.97        8.06      1.61 o 
  -2  18   6        4.81        3.22      1.07 o 
  -1  18   6       52.73       74.69      3.09 o 
   0  18   6       21.03       24.79      3.22 o 
   1  18   6       52.70       73.35      4.30 o 
   2  18   6        4.72        4.30      1.07 o 
   1   0   7        7.35        3.32      1.32 o 
   2   0   7     1651.28     1793.16     39.72 o 
   3   0   7       29.18       26.12      3.52 o 
   4   0   7      164.72      156.23      7.98 o 
   5   0   7        9.74        5.73      2.47 o 
   6   0   7      138.08      141.12      5.51 o 
   7   0   7        0.12        0.99      1.22 o 
   8   0   7        9.50        9.67      2.42 o 
   9   0   7       21.11       20.41      3.49 o 
  10   0   7       15.99       11.28      2.15 o 
 -10   1   7       15.41       14.50      2.42 o 
  -9   1   7       11.87        9.13      2.42 o 
  -8   1   7        5.49        6.98      2.42 o 
  -7   1   7       60.38       51.81      3.62 o 
  -6   1   7       56.15       50.46     10.07 o 
  -5   1   7       74.96       75.91     10.75 o 
  -4   1   7       54.64       57.95      4.92 o 
  -3   1   7      245.51      289.15     11.81 o 
  -2   1   7        6.72        9.55      2.36 o 
  -1   1   7       95.06       96.48      4.76 o 
   0   1   7      273.15      283.97      9.81 o 
   1   1   7       94.83       95.27      6.16 o 
   2   1   7        6.95        8.20      1.77 o 
   3   1   7      245.24      266.08     11.33 o 
   4   1   7       54.50       52.33      5.35 o 
   5   1   7       74.70       68.54      6.71 o 
   6   1   7       55.96       56.90      3.36 o 
   7   1   7       60.87       56.97      4.03 o 
   8   1   7        5.59        9.22      3.36 o 
   9   1   7       11.82       12.08      2.69 o 
  10   1   7       15.45       12.35      2.42 o 
 -10   2   7       13.83       14.77      2.42 o 
  -9   2   7       53.39       58.29      5.10 o 
  -8   2   7       52.03       46.20      5.10 o 
  -7   2   7       20.89       23.87      2.05 o 
  -6   2   7      194.86      186.59      6.30 o 
  -5   2   7       29.77       33.50      5.85 o 
  -4   2   7      156.59      164.62     12.13 o 
  -3   2   7       88.26      115.83     12.90 o 
  -2   2   7     1345.17     1454.03     33.79 o 
  -1   2   7      860.24      868.54     16.92 o 
   0   2   7       74.81       87.46      4.02 o 
   1   2   7      864.01      859.99     15.93 o 
   2   2   7     1346.30     1478.95     21.84 o 
   3   2   7       88.52      107.74      7.21 o 
   4   2   7      156.52      150.82      9.34 o 
   5   2   7       29.63       21.11      6.71 o 
   6   2   7      194.81      197.90      5.12 o 
   7   2   7       21.16       16.56      2.18 o 
   8   2   7       52.11       49.52      3.61 o 
   9   2   7       53.41       61.34      3.67 o 
  10   2   7       13.84       14.50      2.42 o 
 -10   3   7        0.43        0.27      1.07 o 
  -9   3   7       18.17       19.07      3.22 o 
  -8   3   7       12.02       13.78      2.09 o 
  -7   3   7       17.57       13.57      1.63 o 
  -6   3   7      120.42      118.49      6.45 o 
  -5   3   7       59.33       63.41      8.38 o 
  -4   3   7      290.27      296.96     23.15 o 
  -3   3   7      519.39      487.17     26.99 o 
  -2   3   7      291.34      307.33     19.39 o 
  -1   3   7      201.75      211.21      8.61 o 
   0   3   7      258.19      285.41      8.36 o 
   1   3   7      201.71      211.24      8.00 o 
   2   3   7      292.69      296.30     13.84 o 
   3   3   7      518.90      483.64     20.04 o 
   4   3   7      290.75      303.30     17.02 o 
   5   3   7       59.86       65.91      8.55 o 
   6   3   7      120.57      125.53      4.86 o 
   7   3   7       17.73       16.28      2.28 o 
   8   3   7       12.09       11.84      2.09 o 
   9   3   7       18.16       18.14      2.18 o 
  10   3   7        0.41        0.00      1.07 o 
 -10   4   7        5.16        4.83      1.34 o 
  -9   4   7        0.07       -0.54      0.95 o 
  -8   4   7       13.42       11.96      1.90 o 
  -7   4   7       28.19       25.17      2.16 o 
  -6   4   7      174.57      151.62      5.90 o 
  -5   4   7      120.74      125.53     17.47 o 
  -4   4   7      337.04      318.98     17.66 o 
  -3   4   7       73.04       80.61     11.55 o 
  -2   4   7      141.46      143.33     13.98 o 
  -1   4   7     1781.40     1953.21     40.29 o 
   0   4   7      285.97      310.36      9.14 o 
   1   4   7     1787.17     1918.27     28.65 o 
   2   4   7      140.90      134.59      7.90 o 
   3   4   7       73.89       90.69      9.02 o 
   4   4   7      337.90      341.87     18.32 o 
   5   4   7      119.53      118.03     11.52 o 
   6   4   7      174.77      164.79      6.02 o 
   7   4   7       28.50       29.94      2.94 o 
   8   4   7       13.58       15.19      2.18 o 
   9   4   7        0.08       -0.27      1.61 o 
  10   4   7        5.16        2.95      1.07 o 
  -9   5   7       12.25        8.43      1.61 o 
  -8   5   7        2.92        2.51      1.88 o 
  -7   5   7       55.67       56.56      3.80 o 
  -6   5   7       74.66       67.91      8.60 o 
  -5   5   7      113.14       96.22     15.86 o 
  -4   5   7      204.66      206.64     14.73 o 
  -3   5   7        0.41        4.83      3.76 o 
  -2   5   7      402.41      450.74     25.61 o 
  -1   5   7      506.59      608.37     25.24 o 
   0   5   7      377.86      436.53     13.29 o 
   1   5   7      505.25      552.87     15.88 o 
   2   5   7      404.84      419.15     15.11 o 
   3   5   7        0.47        8.19      4.43 o 
   4   5   7      203.35      190.45     15.20 o 
   5   5   7      112.72       92.78     10.45 o 
   6   5   7       74.74       74.22      4.34 o 
   7   5   7       55.74       59.08      3.20 o 
   8   5   7        2.80        3.28      1.34 o 
   9   5   7       12.33       11.29      2.82 o 
  -9   6   7       20.40       24.98      2.95 o 
  -8   6   7        2.23        2.69      1.34 o 
  -7   6   7       19.76       16.38      3.22 o 
  -6   6   7       87.19       79.06      4.28 o 
  -5   6   7      190.32      180.10      8.20 o 
  -4   6   7      153.35      150.10     13.02 o 
  -3   6   7       84.67       91.10     13.17 o 
  -2   6   7      565.22      619.26     31.58 o 
  -1   6   7      186.08      191.80     16.41 o 
   0   6   7      516.84      567.13     16.07 o 
   1   6   7      184.40      190.72      9.68 o 
   2   6   7      565.00      608.16     23.09 o 
   3   6   7       84.61       83.36     11.15 o 
   4   6   7      153.34      163.04     18.15 o 
   5   6   7      189.99      197.07      6.72 o 
   6   6   7       86.55       85.73      5.27 o 
   7   6   7       19.82       20.44      1.92 o 
   8   6   7        2.23        2.97      1.22 o 
   9   6   7       20.50       22.65      2.06 o 
  -9   7   7       15.54       20.95      2.69 o 
  -8   7   7        1.23        0.54      1.34 o 
  -7   7   7        8.58        9.40      2.42 o 
  -6   7   7      362.91      355.38      9.42 o 
  -5   7   7       53.17       52.54      3.28 o 
  -4   7   7        8.69       -1.61      2.95 o 
  -3   7   7       89.01       87.53      8.99 o 
  -2   7   7      112.11      126.60     15.32 o 
  -1   7   7       14.84       11.28      4.57 o 
   0   7   7       18.41       30.30      3.66 o 
   1   7   7       14.46       17.88      4.00 o 
   2   7   7      111.05      124.99     15.59 o 
   3   7   7       89.38       72.89      8.64 o 
   4   7   7        8.61       -1.61      2.95 o 
   5   7   7       53.18       45.95      3.15 o 
   6   7   7      363.42      362.80      9.60 o 
   7   7   7        8.68        6.77      2.95 o 
   8   7   7        1.16        0.81      1.88 o 
   9   7   7       15.48       15.04      2.42 o 
  -9   8   7        0.75        0.27      1.07 o 
  -8   8   7        4.74        6.18      2.15 o 
  -7   8   7       50.47       52.92      5.37 o 
  -6   8   7      216.61      213.33      7.22 o 
  -5   8   7        7.84        8.37      2.55 o 
  -4   8   7      168.43      166.51      8.20 o 
  -3   8   7      214.06      206.77     27.44 o 
  -2   8   7      214.22      246.15     22.06 o 
  -1   8   7      517.46      606.67     33.18 o 
   0   8   7      151.18      165.45      9.77 o 
   1   8   7      518.38      544.36     32.10 o 
   2   8   7      214.11      225.17     21.79 o 
   3   8   7      213.94      168.39     19.10 o 
   4   8   7      168.53      163.91      4.53 o 
   5   8   7        8.07        4.72      1.36 o 
   6   8   7      215.67      207.22      7.23 o 
   7   8   7       50.39       57.96      4.43 o 
   8   8   7        4.66        5.64      2.15 o 
   9   8   7        0.77        0.00      1.07 o 
  -9   9   7        9.79       13.43      1.88 o 
  -8   9   7        2.13        4.30      1.61 o 
  -7   9   7        7.92        6.18      2.42 o 
  -6   9   7       25.85       25.47      2.52 o 
  -5   9   7      185.51      183.42      6.56 o 
  -4   9   7       22.36       25.32      3.25 o 
  -3   9   7       32.91       32.72      2.42 o 
  -2   9   7       52.35       69.31     12.36 o 
  -1   9   7      103.22      131.15     16.13 o 
   0   9   7       42.25       55.46      5.81 o 
   1   9   7      102.92      105.35     14.51 o 
   2   9   7       52.05       54.80     11.01 o 
   3   9   7       33.03       32.07      2.11 o 
   4   9   7       22.32       22.68      4.39 o 
   5   9   7      185.62      169.06      6.20 o 
   6   9   7       26.05       26.32      2.66 o 
   7   9   7        7.87        9.02      1.68 o 
   8   9   7        2.14        2.69      1.61 o 
   9   9   7        9.78       10.47      1.88 o 
  -8  10   7        3.35        6.98      1.88 o 
  -7  10   7        7.14       11.01      2.42 o 
  -6  10   7       90.06      105.28      4.93 o 
  -5  10   7       77.22       68.63      4.08 o 
  -4  10   7      278.33      287.86     17.22 o 
  -3  10   7        5.20        4.05      1.24 o 
  -2  10   7      184.89      178.17      5.82 o 
  -1  10   7       23.98       20.95      2.95 o 
   0  10   7       85.20       81.15     12.63 o 
   1  10   7       24.48       26.95      3.22 o 
   2  10   7      183.96      183.32      5.53 o 
   3  10   7        5.30        8.53      1.95 o 
   4  10   7      277.56      294.79     10.39 o 
   5  10   7       77.26       69.51      4.18 o 
   6  10   7       89.79       97.30      4.84 o 
   7  10   7        7.03        8.98      1.61 o 
   8  10   7        3.32        4.30      1.61 o 
  -8  11   7       14.96       17.99      2.42 o 
  -7  11   7       10.48        8.06      2.15 o 
  -6  11   7       31.58       29.85      2.66 o 
  -5  11   7       77.26       82.65      4.37 o 
  -4  11   7       44.99       49.79      3.51 o 
  -3  11   7       33.68       30.08      3.44 o 
  -2  11   7        7.53        8.68      1.23 o 
  -1  11   7      584.20      561.53     13.49 o 
   0  11   7       49.84       50.12      4.57 o 
   1  11   7      584.28      559.58      8.65 o 
   2  11   7        7.49        8.98      1.33 o 
   3  11   7       33.49       29.06      2.63 o 
   4  11   7       44.65       46.20      5.10 o 
   5  11   7       77.16       76.57      6.45 o 
   6  11   7       31.77       30.39      2.66 o 
   7  11   7       10.46       10.47      1.61 o 
   8  11   7       15.08       14.77      2.15 o 
  -7  12   7        7.66        9.67      2.15 o 
  -6  12   7       27.68       25.93      3.89 o 
  -5  12   7       30.63       30.23      2.66 o 
  -4  12   7        9.29        9.40      2.69 o 
  -3  12   7       98.78       85.46      6.45 o 
  -2  12   7      430.96      431.42     23.98 o 
  -1  12   7       25.76       20.51      3.63 o 
   0  12   7       62.16       57.36      3.51 o 
   1  12   7       25.60       26.95      2.64 o 
   2  12   7      432.22      428.87      8.24 o 
   3  12   7       98.56       87.20      5.91 o 
   4  12   7        9.31       10.47      2.69 o 
   5  12   7       30.50       28.20      4.03 o 
   6  12   7       27.68       33.84      4.03 o 
   7  12   7        7.64        8.28      1.22 o 
  -7  13   7       13.21       14.63      1.41 o 
  -6  13   7       37.05       43.00      2.66 o 
  -5  13   7        3.61        6.18      1.88 o 
  -4  13   7       10.02        8.86      2.69 o 
  -3  13   7       75.23       72.27      5.91 o 
  -2  13   7       10.21       11.71      1.80 o 
  -1  13   7      136.09      131.71      5.41 o 
   0  13   7       31.04       28.40      2.16 o 
   1  13   7      136.66      139.65      4.65 o 
   2  13   7       10.14        8.83      1.61 o 
   3  13   7       75.38       76.13      4.27 o 
   4  13   7       10.00        5.91      1.88 o 
   5  13   7        3.61        5.10      2.15 o 
   6  13   7       37.33       39.49      4.03 o 
   7  13   7       13.19       14.77      2.15 o 
  -6  14   7       23.77       26.27      1.99 o 
  -5  14   7        9.66       12.35      2.42 o 
  -4  14   7       38.86       39.32      2.83 o 
  -3  14   7        2.93        1.88      1.61 o 
  -2  14   7        9.97       12.08      1.99 o 
  -1  14   7       49.69       44.73      2.68 o 
   0  14   7       88.61       87.81      3.66 o 
   1  14   7       49.79       47.01      2.74 o 
   2  14   7        9.86       11.96      1.87 o 
   3  14   7        2.84        0.81      1.61 o 
   4  14   7       38.82       41.90      4.30 o 
   5  14   7        9.73       13.43      2.69 o 
   6  14   7       23.79       26.05      2.95 o 
  -5  15   7        5.72        3.95      1.03 o 
  -4  15   7        3.06        3.22      0.95 o 
  -3  15   7       17.11       19.30      1.58 o 
  -2  15   7        4.01        3.49      0.93 o 
  -1  15   7       34.12       32.77      2.72 o 
   0  15   7       97.97      105.31      4.84 o 
   1  15   7       33.86       37.34      2.37 o 
   2  15   7        4.03        1.80      0.82 o 
   3  15   7       17.08       20.68      2.28 o 
   4  15   7        3.07        2.96      2.01 o 
   5  15   7        5.74        4.57      1.61 o 
  -4  16   7        3.30        4.66      0.78 o 
  -3  16   7       12.86       12.83      1.18 o 
  -2  16   7        1.22        1.53      0.71 o 
  -1  16   7        3.20        3.15      0.84 o 
   0  16   7       18.69       18.06      2.82 o 
   1  16   7        3.18        3.76      1.14 o 
   2  16   7        1.21        0.48      0.66 o 
   3  16   7       12.93       11.53      2.01 o 
   4  16   7        3.36        4.28      1.21 o 
  -3  17   7       10.03       12.76      1.34 o 
  -2  17   7        8.11       11.68      1.09 o 
  -1  17   7       17.52       17.81      1.80 o 
   0  17   7       14.25       20.01      1.90 o 
   1  17   7       17.46       15.52      1.61 o 
   2  17   7        8.13       10.75      1.33 o 
   3  17   7       10.11       12.66      1.48 o 
  -1  18   7       14.41       14.77      1.88 o 
   0  18   7       39.65       42.50      2.18 o 
   1  18   7       14.45       18.80      2.15 o 
   0   0   8     6188.60     6414.26     66.19 o 
   1   0   8      143.48      139.80      6.53 o 
   2   0   8       53.51       73.53      5.79 o 
   3   0   8       49.69       44.33      4.81 o 
   4   0   8       28.49       17.09      7.04 o 
   5   0   8        4.84        0.51      3.79 o 
   6   0   8        3.45        2.42      0.97 o 
   7   0   8      121.30      123.98      4.54 o 
   8   0   8        0.02       -0.27      1.88 o 
   9   0   8        1.62        2.69      1.88 o 
  10   0   8       30.98       32.77      3.22 o 
 -10   1   8        2.58        2.42      1.34 o 
  -9   1   8        9.01       10.47      2.42 o 
  -8   1   8       13.45       11.82      2.95 o 
  -7   1   8       18.16       15.75      2.18 o 
  -6   1   8       73.19       72.37      4.70 o 
  -5   1   8      160.80      136.87     13.98 o 
  -4   1   8      149.25      150.93      9.64 o 
  -3   1   8      103.49      110.08      7.72 o 
  -2   1   8      142.42      153.79      8.46 o 
  -1   1   8      381.05      391.49     13.34 o 
   0   1   8      270.23      267.81     10.79 o 
   1   1   8      382.08      397.15     11.05 o 
   2   1   8      142.16      149.16      8.39 o 
   3   1   8      103.40      123.10      8.03 o 
   4   1   8      149.25      157.12      9.86 o 
   5   1   8      160.07      151.82     10.20 o 
   6   1   8       73.68       73.35      3.80 o 
   7   1   8       17.81       13.29      2.09 o 
   8   1   8       13.54       11.72      2.06 o 
   9   1   8        8.90        9.67      2.42 o 
  10   1   8        2.58        2.42      1.34 o 
 -10   2   8        4.71        3.76      1.34 o 
  -9   2   8        0.82        0.54      1.34 o 
  -8   2   8        1.12        0.27      1.61 o 
  -7   2   8      152.73      147.06      6.34 o 
  -6   2   8       73.17       71.65     10.21 o 
  -5   2   8       82.19       77.62     12.63 o 
  -4   2   8       64.10       63.66      7.46 o 
  -3   2   8      438.76      446.01     19.04 o 
  -2   2   8      157.02      147.40     15.33 o 
  -1   2   8      145.01      159.08      7.77 o 
   0   2   8      261.62      274.15     11.06 o 
   1   2   8      144.53      149.70      9.34 o 
   2   2   8      156.66      142.64      7.30 o 
   3   2   8      439.29      451.91     15.80 o 
   4   2   8       63.83       61.49      7.92 o 
   5   2   8       81.88      109.36     15.05 o 
   6   2   8       72.33       75.13      4.04 o 
   7   2   8      152.86      146.12      6.16 o 
   8   2   8        1.15        3.21      1.48 o 
   9   2   8        0.83        1.88      1.61 o 
  10   2   8        4.69        3.49      1.34 o 
 -10   3   8        8.10        8.32      1.61 o 
  -9   3   8        2.57        0.27      1.34 o 
  -8   3   8        9.32       11.38      1.80 o 
  -7   3   8       97.38      100.07      4.08 o 
  -6   3   8      164.29      157.54      4.78 o 
  -5   3   8       38.29       37.39      6.45 o 
  -4   3   8      547.00      565.54     23.37 o 
  -3   3   8      136.80      159.23     11.59 o 
  -2   3   8      349.25      373.46     21.96 o 
  -1   3   8      579.24      710.44     16.93 o 
   0   3   8      105.27      135.93      9.60 o 
   1   3   8      582.65      678.87     15.51 o 
   2   3   8      350.86      370.38     11.88 o 
   3   3   8      136.67      158.57     12.16 o 
   4   3   8      548.69      569.00     24.50 o 
   5   3   8       37.83       42.03      8.06 o 
   6   3   8      164.09      166.66      5.98 o 
   7   3   8       98.17      105.51      4.23 o 
   8   3   8        9.33       11.77      2.06 o 
   9   3   8        2.64        2.15      1.34 o 
  10   3   8        8.19        9.67      1.88 o 
  -9   4   8        8.61        6.47      1.75 o 
  -8   4   8       20.42       22.02      3.89 o 
  -7   4   8       71.49       71.86      3.57 o 
  -6   4   8       33.24       29.97      2.64 o 
  -5   4   8       51.15       46.82      3.09 o 
  -4   4   8       17.91       22.83      6.98 o 
  -3   4   8      119.53      155.10     16.40 o 
  -2   4   8      446.19      460.53     27.64 o 
  -1   4   8     1385.85     1561.88     32.94 o 
   0   4   8       63.19       61.60      7.66 o 
   1   4   8     1389.44     1532.66     27.44 o 
   2   4   8      447.36      468.08     15.79 o 
   3   4   8      120.09      145.68     11.87 o 
   4   4   8       18.06       15.56      4.36 o 
   5   4   8       51.31       46.24      3.03 o 
   6   4   8       33.10       26.85      2.43 o 
   7   4   8       71.52       73.35      3.86 o 
   8   4   8       20.45       18.46      3.36 o 
   9   4   8        8.63        9.07      1.61 o 
  -9   5   8        2.32        1.91      0.94 o 
  -8   5   8       45.26       44.87      3.13 o 
  -7   5   8      110.49      104.74      4.18 o 
  -6   5   8       23.55       33.40     10.40 o 
  -5   5   8        9.31       12.29      3.36 o 
  -4   5   8      249.89      257.52     23.14 o 
  -3   5   8      151.20      125.30     15.33 o 
  -2   5   8        6.68        5.64      3.49 o 
  -1   5   8       53.85       57.68      6.62 o 
   0   5   8        9.19       20.05      4.05 o 
   1   5   8       53.34       55.51      5.46 o 
   2   5   8        6.73        1.33      3.09 o 
   3   5   8      151.81      134.22     11.60 o 
   4   5   8      250.11      262.43     17.22 o 
   5   5   8        9.24        8.87      1.63 o 
   6   5   8       23.81       24.86      3.01 o 
   7   5   8      111.04      104.31      4.18 o 
   8   5   8       45.43       42.94      3.63 o 
   9   5   8        2.32        3.34      1.03 o 
  -9   6   8        3.65        3.76      1.34 o 
  -8   6   8       19.69       20.14      3.22 o 
  -7   6   8       57.11       65.01      5.91 o 
  -6   6   8       99.51       93.79      6.99 o 
  -5   6   8       50.10       43.93      4.25 o 
  -4   6   8      136.19      124.20     17.20 o 
  -3   6   8      165.99      145.48     16.67 o 
  -2   6   8      112.76      134.39     15.32 o 
  -1   6   8       13.68       25.97      4.84 o 
   0   6   8       38.05       43.46     10.21 o 
   1   6   8       13.53       20.20      4.25 o 
   2   6   8      112.46      134.65     11.31 o 
   3   6   8      166.83      143.21     19.09 o 
   4   6   8      135.29      146.01     13.21 o 
   5   6   8       50.61       47.25      3.15 o 
   6   6   8       99.75      101.44      4.87 o 
   7   6   8       57.25       58.44      3.20 o 
   8   6   8       19.74       20.27      2.28 o 
   9   6   8        3.68        3.22      1.61 o 
  -9   7   8        0.78       -1.34      1.34 o 
  -8   7   8       16.04       14.77      2.69 o 
  -7   7   8       66.53       59.37      5.64 o 
  -6   7   8      226.66      227.55     11.57 o 
  -5   7   8       21.91       17.16      7.10 o 
  -4   7   8      305.66      287.52     19.52 o 
  -3   7   8       13.90       11.07      3.36 o 
  -2   7   8       88.21      100.23     13.44 o 
  -1   7   8       66.06       68.86      7.88 o 
   0   7   8        9.96       12.72      3.59 o 
   1   7   8       66.59       75.01      6.71 o 
   2   7   8       88.18      103.28     10.15 o 
   3   7   8       13.87       12.64      4.58 o 
   4   7   8      305.97      291.19      7.25 o 
   5   7   8       22.17       19.65      6.09 o 
   6   7   8      226.18      227.37      7.61 o 
   7   7   8       66.55       69.88      4.19 o 
   8   7   8       16.10       13.70      2.69 o 
   9   7   8        0.77        1.88      1.34 o 
  -9   8   8        2.64        0.81      0.81 o 
  -8   8   8        4.60        5.64      1.88 o 
  -7   8   8       54.94       53.19      5.10 o 
  -6   8   8      101.15       98.53      4.93 o 
  -5   8   8      550.91      547.31     16.43 o 
  -4   8   8       31.02       28.38      9.00 o 
  -3   8   8       34.30       32.49      3.23 o 
  -2   8   8       28.95       34.11      8.33 o 
  -1   8   8       93.65       92.68      9.59 o 
   0   8   8        2.72        5.15      5.50 o 
   1   8   8       93.72       97.55     14.24 o 
   2   8   8       28.78       32.27      5.88 o 
   3   8   8       34.66       29.01      2.36 o 
   4   8   8       31.24       29.67      2.10 o 
   5   8   8      549.75      523.64     13.81 o 
   6   8   8      100.48      108.67      5.91 o 
   7   8   8       54.94       50.33      3.42 o 
   8   8   8        4.42        6.44      2.15 o 
  -8   9   8       19.62       19.34      2.69 o 
  -7   9   8       22.71       26.32      3.49 o 
  -6   9   8      130.42      141.76      5.59 o 
  -5   9   8       46.88       39.24      3.13 o 
  -4   9   8      136.05      129.95      5.08 o 
  -3   9   8      315.36      322.77     10.36 o 
  -2   9   8       28.94       26.59      3.22 o 
  -1   9   8       66.71       54.27     10.75 o 
   0   9   8       68.44       93.88     10.48 o 
   1   9   8       68.04       79.79     13.16 o 
   2   9   8       28.85       30.47      2.66 o 
   3   9   8      315.29      299.54      9.25 o 
   4   9   8      135.89      132.25      6.79 o 
   5   9   8       46.70       43.31      3.42 o 
   6   9   8      129.71      131.25      5.70 o 
   7   9   8       22.73       18.71      2.18 o 
   8   9   8       19.60       19.34      2.69 o 
  -8  10   8       18.67       17.73      2.42 o 
  -7  10   8        1.53        1.07      1.34 o 
  -6  10   8       15.19       13.70      1.90 o 
  -5  10   8       25.35       26.27      2.56 o 
  -4  10   8      173.74      183.92      9.14 o 
  -3  10   8       17.92       15.91      1.88 o 
  -2  10   8      197.31      182.20      8.17 o 
  -1  10   8      176.12      169.00      7.66 o 
   0  10   8      568.88      505.86     10.52 o 
   1  10   8      175.63      157.38      4.53 o 
   2  10   8      196.57      179.16      6.54 o 
   3  10   8       17.82       14.99      1.99 o 
   4  10   8      173.37      154.07      8.87 o 
   5  10   8       25.42       23.66      2.47 o 
   6  10   8       15.35       12.15      2.28 o 
   7  10   8        1.49        2.60      1.22 o 
   8  10   8       18.67       16.65      2.42 o 
  -8  11   8       10.05       10.74      1.88 o 
  -7  11   8       50.79       55.88      4.57 o 
  -6  11   8       18.91       20.49      2.42 o 
  -5  11   8       22.65       24.96      2.56 o 
  -4  11   8      108.03      102.00      4.94 o 
  -3  11   8      169.73      156.49      8.60 o 
  -2  11   8       12.13       11.56      1.46 o 
  -1  11   8      233.28      217.63      5.69 o 
   0  11   8      269.32      257.64      7.60 o 
   1  11   8      232.98      223.36      5.57 o 
   2  11   8       12.06        8.97      1.61 o 
   3  11   8      169.79      162.54      6.27 o 
   4  11   8      107.68      105.62      7.52 o 
   5  11   8       22.51       20.14      3.49 o 
   6  11   8       18.91       15.27      1.99 o 
   7  11   8       50.93       48.61      3.49 o 
  -7  12   8       11.26       11.28      1.88 o 
  -6  12   8        1.42        2.39      1.03 o 
  -5  12   8       60.26       60.41      3.51 o 
  -4  12   8       41.53       49.17      2.74 o 
  -3  12   8       41.58       39.32      3.13 o 
  -2  12   8       57.01       52.52      2.94 o 
  -1  12   8       20.34       19.19      3.09 o 
   0  12   8      111.34      104.96      4.97 o 
   1  12   8       20.62       22.00      2.37 o 
   2  12   8       57.01       54.27      3.70 o 
   3  12   8       41.83       45.08      3.42 o 
   4  12   8       41.33       41.90      4.57 o 
   5  12   8       60.03       56.69      5.37 o 
   6  12   8        1.37        1.61      2.15 o 
   7  12   8       11.32       13.43      2.15 o 
  -7  13   8        0.92        0.54      0.81 o 
  -6  13   8        0.44        0.27      0.76 o 
  -5  13   8       12.30       12.77      1.61 o 
  -4  13   8       64.74       66.91      3.70 o 
  -3  13   8        2.50        2.95      1.14 o 
  -2  13   8       93.95       91.51      3.84 o 
  -1  13   8       16.13       16.58      1.75 o 
   0  13   8       25.24       19.07      2.26 o 
   1  13   8       16.05       13.94      1.99 o 
   2  13   8       94.37       95.60      5.24 o 
   3  13   8        2.44        1.61      1.14 o 
   4  13   8       64.83       60.45      5.37 o 
   5  13   8       12.43        8.32      2.42 o 
   6  13   8        0.44        1.61      1.34 o 
  -6  14   8        0.43        0.54      0.76 o 
  -5  14   8       16.40       16.11      2.42 o 
  -4  14   8        2.66        2.03      0.94 o 
  -3  14   8       21.73       21.45      2.28 o 
  -2  14   8        3.47        1.30      0.90 o 
  -1  14   8        1.65        3.22      1.03 o 
   0  14   8       15.33       11.43      1.90 o 
   1  14   8        1.58        0.34      1.03 o 
   2  14   8        3.58        3.08      1.88 o 
   3  14   8       21.94       22.16      2.26 o 
   4  14   8        2.70        3.49      1.61 o 
   5  14   8       16.34       18.33      1.80 o 
   6  14   8        0.44        0.81      1.07 o 
  -5  15   8        5.42        5.96      0.95 o 
  -4  15   8       11.42       11.08      1.29 o 
  -3  15   8       29.87       29.55      2.42 o 
  -2  15   8       12.58       12.22      1.34 o 
  -1  15   8       12.85       15.07      1.70 o 
   0  15   8        0.02        0.40      1.21 o 
   1  15   8       12.75       12.49      3.22 o 
   2  15   8       12.71       13.29      1.49 o 
   3  15   8       29.84       28.66      2.47 o 
   4  15   8       11.46       12.67      1.52 o 
   5  15   8        5.37        5.10      1.34 o 
  -4  16   8        0.87        2.15      1.07 o 
  -3  16   8       15.84       18.98      1.71 o 
  -2  16   8        3.39        3.49      0.78 o 
  -1  16   8       29.45       36.66      2.00 o 
   0  16   8        7.94        5.25      1.48 o 
   1  16   8       29.74       33.72      3.09 o 
   2  16   8        3.37        2.64      0.83 o 
   3  16   8       15.86       17.59      1.71 o 
   4  16   8        0.86        2.95      1.34 o 
  -2  17   8       11.33       14.50      2.15 o 
  -1  17   8       11.99       16.54      1.61 o 
   0  17   8        3.26        6.17      1.07 o 
   1  17   8       11.97       13.53      1.48 o 
   2  17   8       11.35       12.35      1.88 o 
   1   0   9        1.02        2.52      3.06 o 
   2   0   9      149.33      160.25      9.09 o 
   3   0   9       50.98       38.12      4.84 o 
   4   0   9        6.97       10.05      3.14 o 
   5   0   9      208.56      188.50      4.41 o 
   6   0   9        0.24        0.94      0.90 o 
   7   0   9       63.94       66.22      4.27 o 
   8   0   9        9.74        8.86      2.42 o 
   9   0   9       17.18       20.41      2.95 o 
  10   0   9        0.50        0.54      0.81 o 
 -10   1   9        0.04       -1.07      1.07 o 
  -9   1   9        0.19        2.95      1.61 o 
  -8   1   9        7.77        4.57      1.88 o 
  -7   1   9       81.66       76.85      4.56 o 
  -6   1   9        8.35        9.62      1.55 o 
  -5   1   9      158.74      163.72      4.73 o 
  -4   1   9        8.82        7.25      4.57 o 
  -3   1   9       27.77       14.50      5.10 o 
  -2   1   9      396.89      390.33     16.99 o 
  -1   1   9      180.36      155.75     15.87 o 
   0   1   9      164.02      182.03      9.72 o 
   1   1   9      180.61      148.89      9.10 o 
   2   1   9      398.10      362.18     17.51 o 
   3   1   9       28.78       11.25      2.96 o 
   4   1   9        8.73        9.63      2.64 o 
   5   1   9      159.41      168.75      4.16 o 
   6   1   9        8.28        6.25      1.22 o 
   7   1   9       81.88       78.32      3.83 o 
   8   1   9        7.75        6.98      2.42 o 
   9   1   9        0.18        0.27      1.34 o 
  10   1   9        0.05       -1.07      1.07 o 
  -9   2   9       16.31       13.43      2.42 o 
  -8   2   9        1.79        4.30      1.88 o 
  -7   2   9       13.82       12.24      1.53 o 
  -6   2   9      175.89      159.40      5.91 o 
  -5   2   9       81.48       87.72      4.00 o 
  -4   2   9      121.76      122.19     10.93 o 
  -3   2   9       64.84       65.12      7.76 o 
  -2   2   9      549.65      580.92     21.09 o 
  -1   2   9      684.80      720.42     22.70 o 
   0   2   9      128.22      173.46     12.77 o 
   1   2   9      685.93      687.54     19.30 o 
   2   2   9      547.87      568.41     19.27 o 
   3   2   9       64.87       82.15      8.55 o 
   4   2   9      123.73      132.89     11.97 o 
   5   2   9       81.24       83.04      2.94 o 
   6   2   9      176.15      168.77      5.00 o 
   7   2   9       13.79       15.67      1.76 o 
   8   2   9        1.73        0.27      1.88 o 
   9   2   9       16.38       18.53      2.95 o 
  -9   3   9       14.24       15.58      2.42 o 
  -8   3   9        0.32        0.67      0.76 o 
  -7   3   9       90.00       88.86      3.87 o 
  -6   3   9        3.93        6.83      1.86 o 
  -5   3   9       31.47       25.51      2.25 o 
  -4   3   9       51.06       47.43      7.12 o 
  -3   3   9     1030.05     1103.15     31.85 o 
  -2   3   9      207.12      213.81     13.45 o 
  -1   3   9      645.00      689.50     35.12 o 
   0   3   9        4.51        3.38      1.79 o 
   1   3   9      644.06      694.95     23.98 o 
   2   3   9      206.86      206.82      9.43 o 
   3   3   9     1030.56     1097.69     33.43 o 
   4   3   9       51.24       41.27      7.79 o 
   5   3   9       31.10       26.82      2.48 o 
   6   3   9        3.78        3.76      1.41 o 
   7   3   9       90.39       94.06      3.97 o 
   8   3   9        0.34        0.37      1.34 o 
   9   3   9       14.24       19.34      2.95 o 
  -9   4   9        4.12        6.71      1.61 o 
  -8   4   9       23.55       25.05      2.47 o 
  -7   4   9       51.03       47.66      2.82 o 
  -6   4   9       39.21       37.49      3.00 o 
  -5   4   9       61.02       51.89      5.82 o 
  -4   4   9      271.96      230.10     22.88 o 
  -3   4   9        6.92        3.30      7.12 o 
  -2   4   9        3.60        1.75      1.99 o 
  -1   4   9      157.52      171.03     17.75 o 
   0   4   9       34.65       24.31      4.65 o 
   1   4   9      158.12      166.07      9.51 o 
   2   4   9        3.34       12.20      3.12 o 
   3   4   9        6.76        6.38      5.77 o 
   4   4   9      271.93      272.62     19.51 o 
   5   4   9       61.15       49.12      4.21 o 
   6   4   9       39.14       42.08      4.26 o 
   7   4   9       51.23       53.28      3.05 o 
   8   4   9       23.40       23.63      2.47 o 
   9   4   9        4.09        2.42      1.07 o 
  -9   5   9        4.83        6.18      1.61 o 
  -8   5   9        0.36        0.63      1.61 o 
  -7   5   9        5.13        5.14      2.15 o 
  -6   5   9       19.91       19.60      3.49 o 
  -5   5   9       26.78       23.41      2.83 o 
  -4   5   9      135.80      134.17      7.14 o 
  -3   5   9      164.58      181.13     14.52 o 
  -2   5   9      449.22      468.92     42.06 o 
  -1   5   9      160.70      207.33     20.17 o 
   0   5   9      355.52      397.72     25.59 o 
   1   5   9      161.22      158.05      9.57 o 
   2   5   9      449.35      484.44     17.25 o 
   3   5   9      165.33      173.00     13.88 o 
   4   5   9      135.87      145.53      5.23 o 
   5   5   9       26.10       30.98      3.76 o 
   6   5   9       20.10       16.72      6.31 o 
   7   5   9        5.07        4.68      1.26 o 
   8   5   9        0.36        1.21      1.14 o 
   9   5   9        4.91        5.10      1.61 o 
  -9   6   9       12.61       18.53      2.15 o 
  -8   6   9       34.42       41.90      4.03 o 
  -7   6   9      123.52      131.17      7.79 o 
  -6   6   9      118.81      109.39      7.53 o 
  -5   6   9       23.58       18.18      4.89 o 
  -4   6   9       36.90       31.94     11.95 o 
  -3   6   9      189.19      204.74     14.73 o 
  -2   6   9       43.84       47.10      6.92 o 
  -1   6   9      273.74      298.50     24.76 o 
   0   6   9       11.00       21.18      4.36 o 
   1   6   9      272.95      238.62     16.15 o 
   2   6   9       44.08       43.39      9.27 o 
   3   6   9      189.99      186.95     14.73 o 
   4   6   9       37.00       33.49      2.32 o 
   5   6   9       23.65       21.28      2.75 o 
   6   6   9      119.57      118.57      5.51 o 
   7   6   9      123.86      126.45      4.45 o 
   8   6   9       34.48       42.67      2.94 o 
   9   6   9       12.57       13.70      1.88 o 
  -9   7   9        0.38        2.69      1.07 o 
  -8   7   9       22.42       20.14      2.95 o 
  -7   7   9       19.49       16.65      2.95 o 
  -6   7   9       78.09       72.80      4.37 o 
  -5   7   9      197.08      186.08      5.89 o 
  -4   7   9       78.63       71.95      6.31 o 
  -3   7   9      133.57      131.68      6.49 o 
  -2   7   9       65.79       54.27     11.55 o 
  -1   7   9       30.41       42.97      9.94 o 
   0   7   9        2.08       -2.32      2.32 o 
   1   7   9       30.05       29.92      5.88 o 
   2   7   9       65.98       52.13      7.29 o 
   3   7   9      135.06      136.74      5.03 o 
   4   7   9       78.88       69.44      4.34 o 
   5   7   9      196.47      188.37      6.31 o 
   6   7   9       78.29       77.35      4.46 o 
   7   7   9       19.61       17.25      1.75 o 
   8   7   9       22.43       22.87      1.69 o 
  -8   8   9       31.07       31.69      3.49 o 
  -7   8   9       35.87       40.02      4.30 o 
  -6   8   9       31.22       31.87      2.85 o 
  -5   8   9        4.24        2.84      1.48 o 
  -4   8   9       28.35       25.94      2.88 o 
  -3   8   9       25.48       24.98      3.03 o 
  -2   8   9       91.17       84.69      5.43 o 
  -1   8   9       17.49       17.72      6.71 o 
   0   8   9        1.45       -0.46      4.83 o 
   1   8   9       17.31       -5.64      5.64 o 
   2   8   9       91.66       87.27      6.38 o 
   3   8   9       25.32       22.18      2.12 o 
   4   8   9       28.69       22.74      1.89 o 
   5   8   9        4.25        6.15      1.80 o 
   6   8   9       31.22       30.60      3.09 o 
   7   8   9       35.76       37.75      2.94 o 
   8   8   9       31.08       32.87      2.37 o 
  -8   9   9        9.02        6.98      1.88 o 
  -7   9   9       54.09       59.37      5.10 o 
  -6   9   9       45.84       40.43      3.10 o 
  -5   9   9       84.86       84.10      6.18 o 
  -4   9   9      111.70      104.21      4.65 o 
  -3   9   9      367.92      367.85     11.50 o 
  -2   9   9      104.25       94.52      4.64 o 
  -1   9   9       81.71       81.14      5.51 o 
   0   9   9      126.24      115.05      6.85 o 
   1   9   9       81.21       79.35      3.25 o 
   2   9   9      104.79       95.83      3.61 o 
   3   9   9      368.12      357.42      9.74 o 
   4   9   9      111.49      108.43      4.13 o 
   5   9   9       84.49       82.58      4.56 o 
   6   9   9       45.75       47.71      3.42 o 
   7   9   9       53.90       55.02      4.16 o 
   8   9   9        8.95        7.79      1.61 o 
  -8  10   9        2.06        1.88      1.07 o 
  -7  10   9       22.80       19.61      2.69 o 
  -6  10   9       47.89       50.74      3.90 o 
  -5  10   9       91.88       87.77      4.55 o 
  -4  10   9      122.90      115.04      7.26 o 
  -3  10   9       99.12       90.79      5.82 o 
  -2  10   9      241.52      232.10      6.83 o 
  -1  10   9        6.04        6.06      1.52 o 
   0  10   9      505.06      455.85     10.10 o 
   1  10   9        6.02        4.35      1.28 o 
   2  10   9      242.46      230.65      8.93 o 
   3  10   9       98.89       89.94      4.65 o 
   4  10   9      122.83      111.80      5.91 o 
   5  10   9       91.57       92.86      4.65 o 
   6  10   9       47.70       51.04      3.32 o 
   7  10   9       22.80       21.74      2.82 o 
  -7  11   9        4.53        6.18      1.61 o 
  -6  11   9        0.61        2.12      2.55 o 
  -5  11   9       67.09       67.82      3.89 o 
  -4  11   9       10.95       11.53      1.80 o 
  -3  11   9        6.61        2.52      1.22 o 
  -2  11   9      516.17      488.43      8.66 o 
  -1  11   9       16.35       15.17      2.09 o 
   0  11   9        5.21        6.14      1.61 o 
   1  11   9       16.59       15.66      1.67 o 
   2  11   9      515.38      495.19      8.85 o 
   3  11   9        6.57        5.52      2.95 o 
   4  11   9       10.97       11.09      1.75 o 
   5  11   9       67.08       75.76      6.18 o 
   6  11   9        0.61        4.56      1.88 o 
   7  11   9        4.44        6.44      1.61 o 
  -7  12   9        0.39        0.81      0.81 o 
  -6  12   9       62.58       70.65      3.32 o 
  -5  12   9        0.70        0.75      0.84 o 
  -4  12   9        1.56        0.16      0.89 o 
  -3  12   9        0.16        0.40      1.14 o 
  -2  12   9       69.63       67.89      3.25 o 
  -1  12   9      102.91      105.41      5.03 o 
   0  12   9      130.40      121.51      5.31 o 
   1  12   9      102.88      113.41      7.52 o 
   2  12   9       69.32       68.77      4.08 o 
   3  12   9        0.17        1.54      2.28 o 
   4  12   9        1.51        1.88      1.88 o 
   5  12   9        0.69        0.54      1.61 o 
   6  12   9       62.58       67.44      4.84 o 
   7  12   9        0.38        0.54      1.07 o 
  -6  13   9        2.59        3.14      0.76 o 
  -5  13   9        0.98        1.17      0.69 o 
  -4  13   9       26.81       23.63      3.22 o 
  -3  13   9       77.05       76.75      4.08 o 
  -2  13   9       98.99       98.31      3.72 o 
  -1  13   9      190.40      200.87      5.43 o 
   0  13   9        0.08        1.15      1.03 o 
   1  13   9      189.48      202.77      9.68 o 
   2  13   9       99.18      104.02      4.84 o 
   3  13   9       77.55       76.68      9.27 o 
   4  13   9       26.81       27.93      3.76 o 
   5  13   9        1.02       -0.27      1.34 o 
   6  13   9        2.56        1.61      1.34 o 
  -5  14   9       11.04        9.40      1.88 o 
  -4  14   9       21.59       23.63      2.95 o 
  -3  14   9       13.88       14.22      1.88 o 
  -2  14   9        3.28        5.44      1.06 o 
  -1  14   9       54.26       59.60      2.89 o 
   0  14   9       22.80       23.58      1.85 o 
   1  14   9       54.43       56.95      5.10 o 
   2  14   9        3.22        3.99      1.22 o 
   3  14   9       13.76       15.36      2.55 o 
   4  14   9       21.64       26.86      3.22 o 
   5  14   9       11.15        8.75      1.22 o 
  -4  15   9        2.30        1.16      0.84 o 
  -3  15   9       11.97        8.83      1.22 o 
  -2  15   9        9.01       11.04      1.97 o 
  -1  15   9        4.42        4.03      0.93 o 
   0  15   9       24.02       27.29      2.47 o 
   1  15   9        4.52        5.12      1.33 o 
   2  15   9        8.93        9.67      1.18 o 
   3  15   9       12.01        9.64      1.11 o 
   4  15   9        2.26        0.77      0.64 o 
  -3  16   9        7.73        7.53      1.14 o 
  -2  16   9        3.80        4.84      0.71 o 
  -1  16   9       27.06       32.40      1.80 o 
   0  16   9       19.40       22.46      1.90 o 
   1  16   9       26.95       34.23      2.55 o 
   2  16   9        3.80        4.79      0.82 o 
   3  16   9        7.72        7.66      1.14 o 
  -1  17   9       41.74       46.21      3.22 o 
   0  17   9        0.01        0.61      0.64 o 
   1  17   9       41.75       43.52      3.22 o 
   0   0  10      211.07      276.04     23.14 o 
   1   0  10      113.60      110.33     10.35 o 
   2   0  10       78.49       65.36      8.06 o 
   3   0  10        4.89        9.78      3.59 o 
   4   0  10      458.75      461.92     17.61 o 
   5   0  10       45.54       42.06      2.69 o 
   6   0  10       62.18       63.18      3.19 o 
   7   0  10       22.21       21.66      2.55 o 
   8   0  10        0.43        4.30      2.15 o 
   9   0  10        2.60        4.83      1.61 o 
  -9   1  10        2.67        1.61      1.34 o 
  -8   1  10        7.14        7.79      2.15 o 
  -7   1  10       18.72       14.51      2.18 o 
  -6   1  10      115.92      119.39      6.76 o 
  -5   1  10      132.88      141.69      4.56 o 
  -4   1  10        6.96       20.95      6.71 o 
  -3   1  10       29.92       30.08      8.06 o 
  -2   1  10      176.49      174.28     18.56 o 
  -1   1  10       79.88       68.25     11.55 o 
   0   1  10        9.60        7.64      4.16 o 
   1   1  10       78.87       79.75      7.13 o 
   2   1  10      177.03      180.74     13.22 o 
   3   1  10       29.83       25.86      5.01 o 
   4   1  10        7.05       -4.83      4.83 o 
   5   1  10      132.91      149.12      4.81 o 
   6   1  10      115.68      113.88      4.23 o 
   7   1  10       18.63       17.19      3.49 o 
   8   1  10        7.09        5.91      2.15 o 
   9   1  10        2.70        5.37      1.88 o 
  -9   2  10       14.00       16.65      2.42 o 
  -8   2  10        0.05       -1.61      1.61 o 
  -7   2  10       28.70       30.42      3.66 o 
  -6   2  10      242.70      236.28      7.60 o 
  -5   2  10       28.06       25.99      2.52 o 
  -4   2  10       22.84       19.87      6.98 o 
  -3   2  10      349.46      368.17     27.74 o 
  -2   2  10      132.01      154.85     18.01 o 
  -1   2  10        5.14       15.04      6.44 o 
   0   2  10      215.11      237.79     14.32 o 
   1   2  10        5.10        0.32      1.60 o 
   2   2  10      133.10      128.23     11.21 o 
   3   2  10      346.86      353.95     18.84 o 
   4   2  10       22.52       25.54      3.17 o 
   5   2  10       28.35       26.39      2.33 o 
   6   2  10      242.61      247.40      6.31 o 
   7   2  10       28.62       27.25      2.75 o 
   8   2  10        0.06       -0.27      1.34 o 
   9   2  10       13.95       16.38      2.69 o 
  -9   3  10        0.77        0.81      1.07 o 
  -8   3  10        1.46        0.54      1.21 o 
  -7   3  10        0.42        0.21      0.82 o 
  -6   3  10       58.22       60.83      4.72 o 
  -5   3  10       22.07       17.81      1.99 o 
  -4   3  10       13.26       11.87      2.25 o 
  -3   3  10       11.90       16.38      6.71 o 
  -2   3  10      310.14      324.71     26.12 o 
  -1   3  10      806.60      824.38     40.57 o 
   0   3  10        1.27        1.45      2.28 o 
   1   3  10      803.95      859.57     28.36 o 
   2   3  10      308.65      331.44     18.07 o 
   3   3  10       12.26       24.71      8.32 o 
   4   3  10       12.78        9.78      1.38 o 
   5   3  10       22.36       24.01      2.67 o 
   6   3  10       58.72       62.28      5.37 o 
   7   3  10        0.40        0.62      1.03 o 
   8   3  10        1.44        1.07      1.61 o 
   9   3  10        0.76        0.27      1.07 o 
  -9   4  10        4.67        1.88      1.07 o 
  -8   4  10       25.86       24.13      2.18 o 
  -7   4  10       13.16       12.63      1.60 o 
  -6   4  10       88.42       92.48      8.46 o 
  -5   4  10       94.61       92.99      4.41 o 
  -4   4  10      187.38      197.68     12.51 o 
  -3   4  10      243.02      232.20     23.14 o 
  -2   4  10      102.32      118.25     16.39 o 
  -1   4  10      260.20      243.57     22.61 o 
   0   4  10       91.08       80.60      8.61 o 
   1   4  10      259.28      263.14     15.87 o 
   2   4  10      102.33       92.98      9.50 o 
   3   4  10      243.03      210.41     21.79 o 
   4   4  10      187.63      180.98      5.06 o 
   5   4  10       94.21       98.81      3.83 o 
   6   4  10       89.01       89.89      4.84 o 
   7   4  10       13.09       13.10      2.20 o 
   8   4  10       26.02       28.20      3.76 o 
   9   4  10        4.72        5.10      1.61 o 
  -8   5  10        7.20        7.79      1.88 o 
  -7   5  10        5.93        4.63      2.42 o 
  -6   5  10       42.87       35.99      4.57 o 
  -5   5  10       51.16       42.94      4.07 o 
  -4   5  10      148.25      135.45      7.53 o 
  -3   5  10      149.06      142.13      7.19 o 
  -2   5  10      364.65      378.16     29.36 o 
  -1   5  10       95.53      119.05     16.12 o 
   0   5  10       41.28       30.36      8.60 o 
   1   5  10       95.34       93.10      9.56 o 
   2   5  10      363.15      373.48     15.96 o 
   3   5  10      149.18      163.70     13.96 o 
   4   5  10      148.87      143.21      4.47 o 
   5   5  10       51.59       48.42      4.67 o 
   6   5  10       43.08       40.00      3.32 o 
   7   5  10        5.83        4.69      1.19 o 
   8   5  10        7.21        8.87      1.48 o 
   9   5  10       14.75       14.50      2.15 o 
  -8   6  10       20.53       21.75      2.95 o 
  -7   6  10       21.31       32.76      4.03 o 
  -6   6  10       44.64       37.07      4.57 o 
  -5   6  10      151.57      149.74      8.60 o 
  -4   6  10       30.86       18.99      5.54 o 
  -3   6  10       98.75       86.44      5.20 o 
  -2   6  10      166.74      167.52     19.90 o 
  -1   6  10      125.71      156.44     18.82 o 
   0   6  10      126.05      112.48     21.50 o 
   1   6  10      124.86      146.68     12.07 o 
   2   6  10      167.80      172.07     13.69 o 
   3   6  10       99.74       86.77      3.37 o 
   4   6  10       31.18       31.06      2.19 o 
   5   6  10      151.90      149.28      4.90 o 
   6   6  10       44.87       45.38      3.51 o 
   7   6  10       21.37       21.38      1.95 o 
   8   6  10       20.51       25.02      2.09 o 
  -8   7  10        7.29        9.67      1.88 o 
  -7   7  10        9.94       11.55      2.69 o 
  -6   7  10       24.87       24.33      4.30 o 
  -5   7  10      159.64      157.81      5.97 o 
  -4   7  10       85.48       81.80      5.47 o 
  -3   7  10       19.40       16.52      5.10 o 
  -2   7  10       81.27       80.74      3.45 o 
  -1   7  10       13.18       13.47      2.25 o 
   0   7  10        4.37       -0.54      2.42 o 
   1   7  10       13.23       12.01      2.39 o 
   2   7  10       81.35       83.43      3.20 o 
   3   7  10       19.07       18.97      2.14 o 
   4   7  10       85.29       78.91      3.51 o 
   5   7  10      159.31      151.48      4.96 o 
   6   7  10       24.78       26.83      5.37 o 
   7   7  10       10.04        9.70      1.29 o 
   8   7  10        7.36        7.51      1.22 o 
  -8   8  10       13.53       14.23      2.15 o 
  -7   8  10       10.56       11.55      2.42 o 
  -6   8  10       22.82       24.13      5.10 o 
  -5   8  10       76.02       67.85      3.99 o 
  -4   8  10       81.43       81.05      4.17 o 
  -3   8  10      134.82      129.67      6.75 o 
  -2   8  10       62.80       60.44      3.80 o 
  -1   8  10        3.11        3.08      1.22 o 
   0   8  10        6.08        4.81      1.22 o 
   1   8  10        3.03        2.29      1.03 o 
   2   8  10       63.14       68.83      3.09 o 
   3   8  10      133.85      135.10      5.43 o 
   4   8  10       81.20       72.79      3.46 o 
   5   8  10       76.53       68.37      4.18 o 
   6   8  10       22.69       25.95      2.66 o 
   7   8  10       10.59       11.01      2.42 o 
   8   8  10       13.49        8.86      1.88 o 
  -8   9  10        5.44        8.86      1.61 o 
  -7   9  10        3.32        5.37      1.88 o 
  -6   9  10        8.23        5.07      1.22 o 
  -5   9  10      191.83      195.78      6.47 o 
  -4   9  10       10.04       10.24      1.80 o 
  -3   9  10        7.38        5.91      2.15 o 
  -2   9  10      301.21      281.23     14.03 o 
  -1   9  10      104.09       99.30      4.75 o 
   0   9  10       10.40        7.43      1.68 o 
   1   9  10      104.11       92.82      4.55 o 
   2   9  10      299.83      297.16      6.45 o 
   3   9  10        7.20        7.35      1.80 o 
   4   9  10       10.23        7.63      1.61 o 
   5   9  10      192.04      198.43      6.94 o 
   6   9  10        8.29        6.62      1.52 o 
   7   9  10        3.33        4.83      1.88 o 
  -7  10  10       18.99       19.34      2.69 o 
  -6  10  10        3.07        4.88      1.09 o 
  -5  10  10       18.33       17.03      2.09 o 
  -4  10  10       91.94       97.54      6.72 o 
  -3  10  10       24.22       20.85      1.91 o 
  -2  10  10      116.81      115.30      5.13 o 
  -1  10  10      304.84      286.19      7.72 o 
   0  10  10      191.98      188.47      8.34 o 
   1  10  10      305.10      283.61      7.68 o 
   2  10  10      116.79      110.82      4.73 o 
   3  10  10       24.24       20.01      3.09 o 
   4  10  10       92.08       91.78      6.18 o 
   5  10  10       18.21       21.48      3.49 o 
   6  10  10        3.10        2.42      1.88 o 
   7  10  10       18.99       22.56      2.95 o 
  -7  11  10        3.51        6.18      1.34 o 
  -6  11  10        3.13        4.24      1.03 o 
  -5  11  10       14.14       15.44      1.99 o 
  -4  11  10       53.30       57.86      3.61 o 
  -3  11  10       10.63       11.66      2.28 o 
  -2  11  10       55.70       58.13      3.09 o 
  -1  11  10      198.01      183.66      6.56 o 
   0  11  10      414.00      374.64      9.42 o 
   1  11  10      197.87      184.08     11.56 o 
   2  11  10       56.20       57.20      2.95 o 
   3  11  10       10.47       10.06      1.80 o 
   4  11  10       53.19       58.89      4.16 o 
   5  11  10       14.13       13.70      2.95 o 
   6  11  10        3.10        3.76      1.61 o 
   7  11  10        3.50        7.52      1.61 o 
  -6  12  10        1.09        1.68      0.81 o 
  -5  12  10       15.43       15.40      2.15 o 
  -4  12  10       17.28       15.58      1.99 o 
  -3  12  10       42.89       45.63      3.13 o 
  -2  12  10       34.56       35.63      2.94 o 
  -1  12  10       78.74       79.64      4.37 o 
   0  12  10        1.68        3.61      1.29 o 
   1  12  10       78.64       67.98      5.91 o 
   2  12  10       34.40       30.45      2.75 o 
   3  12  10       42.94       43.46      3.13 o 
   4  12  10       17.31       14.90      2.42 o 
   5  12  10       15.58       14.23      2.69 o 
   6  12  10        1.08        1.34      1.34 o 
  -5  13  10       13.83       14.50      2.15 o 
  -4  13  10       27.23       31.16      3.49 o 
  -3  13  10       49.38       49.79      3.13 o 
  -2  13  10        7.00        9.43      1.71 o 
  -1  13  10       45.88       49.22      2.73 o 
   0  13  10        0.14        0.44      1.07 o 
   1  13  10       45.71       49.69      4.84 o 
   2  13  10        7.04        8.90      1.61 o 
   3  13  10       49.30       48.92      3.23 o 
   4  13  10       27.15       32.77      3.76 o 
   5  13  10       13.91       16.92      2.69 o 
   6  13  10        5.16        6.44      1.61 o 
  -5  14  10        1.85        2.95      1.07 o 
  -4  14  10        1.30        0.81      1.34 o 
  -3  14  10        7.12        5.58      1.22 o 
  -2  14  10       40.06       42.40      2.85 o 
  -1  14  10       40.41       43.61      2.37 o 
   0  14  10        7.34       10.19      1.29 o 
   1  14  10       40.52       41.63      4.30 o 
   2  14  10       39.78       45.55      2.85 o 
   3  14  10        7.30        7.62      1.22 o 
   4  14  10        1.26        1.34      1.07 o 
   5  14  10        1.82        5.37      1.34 o 
  -4  15  10        7.43        8.59      1.61 o 
  -3  15  10       13.22       12.84      1.41 o 
  -2  15  10       15.53       18.42      1.71 o 
  -1  15  10       15.28       14.02      1.29 o 
   0  15  10        1.43        0.12      0.84 o 
   1  15  10       15.30       12.75      1.61 o 
   2  15  10       15.56       18.76      1.80 o 
   3  15  10       13.13       13.09      1.63 o 
   4  15  10        7.52        6.98      1.03 o 
  -2  16  10        1.91        1.21      0.94 o 
  -1  16  10        4.78        6.14      1.03 o 
   0  16  10        1.27        0.13      0.76 o 
   1  16  10        4.75        6.62      1.14 o 
   2  16  10        1.92        1.52      2.01 o 
   1   0  11        1.19        8.86      5.37 o 
   2   0  11       53.48       27.67      7.52 o 
   3   0  11      107.39      110.19     15.32 o 
   4   0  11        3.03        4.43      1.99 o 
   5   0  11       56.56       53.98      3.04 o 
   6   0  11      131.20      129.60      5.60 o 
   7   0  11        3.21        3.22      1.75 o 
   8   0  11       28.74       32.77      3.76 o 
   9   0  11        0.31        1.88      1.34 o 
  -9   1  11        2.42        1.34      1.07 o 
  -8   1  11        2.75        1.34      1.34 o 
  -7   1  11       15.66       14.52      2.09 o 
  -6   1  11       70.82       69.71      4.18 o 
  -5   1  11      251.60      250.32      7.45 o 
  -4   1  11       60.45       58.04      3.44 o 
  -3   1  11       78.26       80.61     13.43 o 
  -2   1  11       39.63       23.91      7.79 o 
  -1   1  11       41.10       34.11      8.60 o 
   0   1  11       91.31       99.59     10.34 o 
   1   1  11       41.15       40.25      6.81 o 
   2   1  11       39.56       35.86      6.34 o 
   3   1  11       78.32       73.04      8.99 o 
   4   1  11       60.94       60.26      7.66 o 
   5   1  11      250.91      249.80      6.69 o 
   6   1  11       70.90       70.48      3.36 o 
   7   1  11       15.67       11.01      2.69 o 
   8   1  11        2.84        1.88      1.61 o 
   9   1  11        2.44        3.76      1.34 o 
  -9   2  11       11.00       15.58      2.15 o 
  -8   2  11        0.81        0.00      1.34 o 
  -7   2  11        1.26        0.64      0.74 o 
  -6   2  11      104.68      100.02      4.94 o 
  -5   2  11       38.52       40.82      3.16 o 
  -4   2  11      160.62      153.63     11.43 o 
  -3   2  11       39.12       35.03      7.25 o 
  -2   2  11       80.70       58.85     11.29 o 
  -1   2  11       20.40       19.07      6.98 o 
   0   2  11       82.81       99.19      9.96 o 
   1   2  11       19.68       20.73      4.84 o 
   2   2  11       80.53       78.91      9.26 o 
   3   2  11       39.81       35.81      3.70 o 
   4   2  11      161.23      159.89      5.89 o 
   5   2  11       38.96       36.96      2.46 o 
   6   2  11      104.30       98.59      4.81 o 
   7   2  11        1.21        0.81      1.61 o 
   8   2  11        0.84        1.07      1.61 o 
   9   2  11       11.00       17.19      2.42 o 
  -8   3  11       36.61       43.78      4.03 o 
  -7   3  11       10.69        8.50      1.30 o 
  -6   3  11        4.23        3.67      1.09 o 
  -5   3  11       12.14       11.33      4.22 o 
  -4   3  11      159.88      159.23      8.07 o 
  -3   3  11       48.23       44.37      3.06 o 
  -2   3  11      471.33      447.23     31.81 o 
  -1   3  11      180.77      167.28     19.36 o 
   0   3  11       39.04       39.42      9.80 o 
   1   3  11      180.13      163.33     13.02 o 
   2   3  11      471.58      461.25     31.81 o 
   3   3  11       47.88       49.24      3.28 o 
   4   3  11      160.54      156.41      7.71 o 
   5   3  11       12.16       12.91      2.42 o 
   6   3  11        4.25        3.30      1.61 o 
   7   3  11       10.60        8.93      1.80 o 
   8   3  11       36.60       37.07      4.03 o 
   9   3  11       13.73       20.41      2.42 o 
  -8   4  11        6.87       12.13      1.41 o 
  -7   4  11        8.67       13.11      1.53 o 
  -6   4  11       38.41       34.38      4.30 o 
  -5   4  11       83.92       85.83      4.65 o 
  -4   4  11       56.80       47.94      8.06 o 
  -3   4  11       18.50       15.35      1.82 o 
  -2   4  11      525.99      487.60     33.71 o 
  -1   4  11       51.96       54.80     11.28 o 
   0   4  11       14.22       10.49      3.63 o 
   1   4  11       51.89       61.98      8.03 o 
   2   4  11      525.24      532.49     24.30 o 
   3   4  11       17.98       18.87      2.33 o 
   4   4  11       57.12       48.63      3.33 o 
   5   4  11       83.26       89.92      4.84 o 
   6   4  11       38.14       33.84      4.30 o 
   7   4  11        8.42       12.46      1.99 o 
   8   4  11        6.93       11.28      2.15 o 
   9   4  11        4.47        3.49      1.34 o 
  -8   5  11       33.95       33.31      3.22 o 
  -7   5  11       57.50       60.99      3.79 o 
  -6   5  11       73.80       62.87      5.91 o 
  -5   5  11      159.42      157.82      9.14 o 
  -4   5  11       11.30       12.34      2.25 o 
  -3   5  11      103.40       93.88      4.47 o 
  -2   5  11      371.30      344.83     11.73 o 
  -1   5  11        8.67       -3.22      4.30 o 
   0   5  11       18.27       20.41      7.52 o 
   1   5  11        8.54       17.10      5.24 o 
   2   5  11      370.87      373.78      8.18 o 
   3   5  11      103.18      100.41      4.63 o 
   4   5  11       11.19        7.54      1.64 o 
   5   5  11      159.04      166.86      6.46 o 
   6   5  11       74.35       78.72      6.45 o 
   7   5  11       57.26       57.10      3.59 o 
   8   5  11       33.73       34.92      3.49 o 
  -8   6  11       22.36       21.75      2.69 o 
  -7   6  11        3.30        2.69      1.34 o 
  -6   6  11        8.05        8.59      2.42 o 
  -5   6  11       43.80       38.41      4.57 o 
  -4   6  11      101.98       99.09      5.39 o 
  -3   6  11       39.84       37.17      2.31 o 
  -2   6  11       24.07       18.71      6.29 o 
  -1   6  11      265.45      241.04      5.56 o 
   0   6  11      230.61      209.12      8.61 o 
   1   6  11      265.48      239.12     13.74 o 
   2   6  11       23.94       20.71      2.09 o 
   3   6  11       39.46       35.18      2.89 o 
   4   6  11      102.06       98.97      5.94 o 
   5   6  11       43.82       41.24      3.23 o 
   6   6  11        8.09       10.74      2.69 o 
   7   6  11        3.27        2.28      1.14 o 
   8   6  11       22.46       31.15      3.22 o 
  -8   7  11        8.34        9.94      1.88 o 
  -7   7  11        9.54        9.40      2.15 o 
  -6   7  11       17.89       17.46      2.09 o 
  -5   7  11      141.71      154.45      9.01 o 
  -4   7  11       32.43       31.95      2.75 o 
  -3   7  11      105.54      104.26     15.05 o 
  -2   7  11      435.08      381.32      7.23 o 
  -1   7  11      190.94      181.81      4.94 o 
   0   7  11       15.73       18.23      2.00 o 
   1   7  11      190.64      174.47      5.90 o 
   2   7  11      437.63      395.38      7.33 o 
   3   7  11      105.29      102.84      4.57 o 
   4   7  11       31.97       28.01      2.75 o 
   5   7  11      141.86      146.25      5.88 o 
   6   7  11       17.98       17.72      2.95 o 
   7   7  11        9.63       11.24      1.61 o 
   8   7  11        8.41        7.79      1.61 o 
  -8   8  11        0.02       -0.54      0.81 o 
  -7   8  11        2.57        1.88      1.07 o 
  -6   8  11       44.28       43.57      4.70 o 
  -5   8  11       59.64       57.47      3.59 o 
  -4   8  11        0.60        1.21      1.14 o 
  -3   8  11       82.51       83.83      5.91 o 
  -2   8  11       24.11       19.97      1.79 o 
  -1   8  11      169.87      163.51      6.08 o 
   0   8  11        8.82       10.22      2.08 o 
   1   8  11      170.13      162.77      5.82 o 
   2   8  11       24.11       21.78      1.99 o 
   3   8  11       82.47       85.30      4.65 o 
   4   8  11        0.57        0.93      1.03 o 
   5   8  11       59.13       64.34      3.86 o 
   6   8  11       44.39       37.61      4.30 o 
   7   8  11        2.63        2.42      1.61 o 
  -7   9  11       59.11       57.77      4.30 o 
  -6   9  11        2.54        1.88      1.61 o 
  -5   9  11        0.30        0.29      1.75 o 
  -4   9  11        4.70        3.43      0.97 o 
  -3   9  11      267.44      262.63     10.49 o 
  -2   9  11       76.38       69.32      3.99 o 
  -1   9  11      225.74      210.01      7.65 o 
   0   9  11       72.03       73.59      5.24 o 
   1   9  11      225.90      209.80      6.93 o 
   2   9  11       76.88       78.28      3.41 o 
   3   9  11      266.91      262.05      8.08 o 
   4   9  11        4.62        2.77      1.41 o 
   5   9  11        0.28       -1.61      1.61 o 
   6   9  11        2.50        1.34      1.88 o 
   7   9  11       59.16       62.33      4.30 o 
  -7  10  11       13.07       19.60      2.42 o 
  -6  10  11        8.18        6.18      1.22 o 
  -5  10  11       46.69       51.99      3.21 o 
  -4  10  11       39.41       42.17      4.57 o 
  -3  10  11       43.22       43.68      3.23 o 
  -2  10  11       36.61       38.23      3.04 o 
  -1  10  11      168.55      166.97      6.27 o 
   0  10  11        3.12        3.40      1.41 o 
   1  10  11      167.69      173.60      6.27 o 
   2  10  11       36.75       39.29      2.51 o 
   3  10  11       42.98       43.35      3.32 o 
   4  10  11       39.23       34.61      2.94 o 
   5  10  11       46.86       50.23      4.84 o 
   6  10  11        8.24        6.71      2.15 o 
   7  10  11       13.13       14.50      2.15 o 
  -6  11  11        6.30        5.76      1.03 o 
  -5  11  11        3.98        1.88      0.95 o 
  -4  11  11        3.46        3.18      1.22 o 
  -3  11  11       33.27       33.67      2.75 o 
  -2  11  11       22.79       23.72      1.96 o 
  -1  11  11       82.83       75.40      4.27 o 
   0  11  11       69.39       78.04      4.36 o 
   1  11  11       83.03       77.85      5.64 o 
   2  11  11       22.83       25.78      2.00 o 
   3  11  11       33.29       35.16      2.94 o 
   4  11  11        3.48        3.22      1.14 o 
   5  11  11        3.96        3.22      1.61 o 
   6  11  11        6.35        5.10      1.61 o 
  -5  12  11        8.72        9.94      1.33 o 
  -4  12  11       13.70       17.07      1.71 o 
  -3  12  11       14.17       14.63      1.87 o 
  -2  12  11       21.23       17.69      2.18 o 
  -1  12  11       73.25       73.81      4.08 o 
   0  12  11        1.21        5.10      1.34 o 
   1  12  11       72.78       73.35      5.91 o 
   2  12  11       21.27       16.76      1.99 o 
   3  12  11       14.26       10.00      1.52 o 
   4  12  11       13.83       14.97      1.74 o 
   5  12  11        8.64        8.32      2.15 o 
   6  12  11        4.14        2.15      1.34 o 
  -5  13  11        4.53        2.15      1.07 o 
  -4  13  11        0.11        0.27      1.07 o 
  -3  13  11        3.29        2.55      0.95 o 
  -2  13  11       21.81       22.40      5.10 o 
  -1  13  11       18.98       21.33      1.75 o 
   0  13  11        0.09        0.27      1.34 o 
   1  13  11       18.99       20.95      3.22 o 
   2  13  11       21.70       19.89      2.09 o 
   3  13  11        3.31        3.99      1.22 o 
   4  13  11        0.13       -0.54      1.07 o 
   5  13  11        4.51        3.49      1.34 o 
  -4  14  11       10.03       11.01      1.88 o 
  -3  14  11       16.41       17.26      1.61 o 
  -2  14  11       14.66       11.68      1.52 o 
  -1  14  11        5.10        5.11      0.97 o 
   0  14  11        6.29        3.50      0.74 o 
   1  14  11        5.04        4.74      1.22 o 
   2  14  11       14.66       13.70      2.42 o 
   3  14  11       16.29       19.56      1.80 o 
   4  14  11       10.00        9.41      1.61 o 
  -3  15  11       13.22       14.77      1.88 o 
  -2  15  11        0.39        0.04      0.64 o 
  -1  15  11       11.96       10.30      0.97 o 
   0  15  11        8.08        6.85      1.14 o 
   1  15  11       11.95       12.43      1.41 o 
   2  15  11        0.38       -0.51      0.84 o 
   3  15  11       13.29       12.35      1.88 o 
   0  16  11       34.83       43.52      3.22 o 
   0   0  12       40.25       46.47     10.48 o 
   1   0  12       10.95       14.50      6.71 o 
   2   0  12        0.57        2.30      1.67 o 
   3   0  12        5.67       -0.19      2.75 o 
   4   0  12      116.97      119.49      5.51 o 
   5   0  12        0.00       -0.73      1.03 o 
   6   0  12       12.37       16.62      2.18 o 
   7   0  12       26.34       33.68      4.83 o 
   8   0  12        0.67        1.61      1.34 o 
  -8   1  12       16.82       20.68      2.95 o 
  -7   1  12       40.38       38.17      5.78 o 
  -6   1  12       28.44       26.81      2.66 o 
  -5   1  12        3.10        1.67      1.22 o 
  -4   1  12      187.54      191.19      8.20 o 
  -3   1  12      364.77      352.52     10.73 o 
  -2   1  12       92.26       91.59      4.74 o 
  -1   1  12      110.69      104.01     16.13 o 
   0   1  12      276.97      284.21     25.84 o 
   1   1  12      111.72      106.97     15.86 o 
   2   1  12       92.18       92.30      8.53 o 
   3   1  12      364.46      364.32      7.10 o 
   4   1  12      186.89      177.79      6.75 o 
   5   1  12        3.12        2.34      1.73 o 
   6   1  12       28.41       30.45      2.75 o 
   7   1  12       40.38       39.22      4.57 o 
   8   1  12       16.80       20.95      2.95 o 
  -8   2  12       12.58       15.04      2.42 o 
  -7   2  12        1.19        1.86      1.03 o 
  -6   2  12       49.72       53.34      2.99 o 
  -5   2  12       90.53       92.27      4.84 o 
  -4   2  12       29.64       32.97      3.62 o 
  -3   2  12        3.59        1.54      2.77 o 
  -2   2  12        3.19        0.69      2.12 o 
  -1   2  12        6.76        7.79      4.83 o 
   0   2  12       41.14       51.84     11.01 o 
   1   2  12        6.93       21.21      7.52 o 
   2   2  12        3.11        1.15      0.89 o 
   3   2  12        3.65        3.72      1.20 o 
   4   2  12       29.75       26.08      2.66 o 
   5   2  12       90.31       92.01      3.93 o 
   6   2  12       49.84       53.11      2.82 o 
   7   2  12        1.13        3.76      2.15 o 
   8   2  12       12.65       14.50      2.69 o 
  -8   3  12        0.84        1.61      1.07 o 
  -7   3  12       20.62       20.29      1.75 o 
  -6   3  12       40.58       39.55      2.58 o 
  -5   3  12       17.17       16.96      2.28 o 
  -4   3  12      167.70      160.73      9.05 o 
  -3   3  12       60.62       54.05      4.19 o 
  -2   3  12      448.18      420.06      9.21 o 
  -1   3  12      320.14      305.51     13.33 o 
   0   3  12       27.28       27.66      8.33 o 
   1   3  12      320.82      303.76      9.68 o 
   2   3  12      447.70      418.57      9.20 o 
   3   3  12       60.53       53.57      5.86 o 
   4   3  12      167.52      150.90      5.94 o 
   5   3  12       17.35       15.29      2.69 o 
   6   3  12       40.41       43.13      3.21 o 
   7   3  12       20.56       21.75      3.49 o 
   8   3  12        0.86       -1.07      1.34 o 
  -8   4  12       15.78       22.56      2.42 o 
  -7   4  12       19.83       21.32      2.18 o 
  -6   4  12        8.62        6.98      2.42 o 
  -5   4  12       17.12       14.49      2.18 o 
  -4   4  12      100.70       95.13      6.99 o 
  -3   4  12       17.07       15.04      3.61 o 
  -2   4  12       38.77       34.53      4.85 o 
  -1   4  12       16.61       13.85      2.36 o 
   0   4  12      306.54      286.42     10.02 o 
   1   4  12       16.80       13.86      2.46 o 
   2   4  12       38.44       33.74      2.85 o 
   3   4  12       17.26       12.91      2.98 o 
   4   4  12      100.81       89.02      4.75 o 
   5   4  12       17.04       12.98      1.90 o 
   6   4  12        8.71       12.11      2.15 o 
   7   4  12       19.87       20.08      2.28 o 
   8   4  12       15.75       20.14      2.69 o 
  -8   5  12       30.88       27.40      2.69 o 
  -7   5  12       40.99       42.98      4.03 o 
  -6   5  12       43.07       44.05      4.84 o 
  -5   5  12        6.43        6.18      1.88 o 
  -4   5  12       49.46       47.09      3.21 o 
  -3   5  12       43.32       36.13      2.91 o 
  -2   5  12      108.15      109.63      4.84 o 
  -1   5  12      148.66      130.98      4.18 o 
   0   5  12       48.21       37.34      3.04 o 
   1   5  12      148.75      131.61      7.89 o 
   2   5  12      108.43      108.33      6.01 o 
   3   5  12       43.35       33.75      3.65 o 
   4   5  12       49.32       50.74      3.70 o 
   5   5  12        6.35        5.05      1.41 o 
   6   5  12       43.04       44.05      4.84 o 
   7   5  12       40.74       42.00      2.94 o 
   8   5  12       31.10       32.23      2.95 o 
  -8   6  12        1.89        3.22      1.07 o 
  -7   6  12       21.90       28.47      3.22 o 
  -6   6  12       28.14       32.23      4.03 o 
  -5   6  12        2.62        2.69      1.88 o 
  -4   6  12       68.57       61.52      4.84 o 
  -3   6  12      105.71      101.70      3.93 o 
  -2   6  12      302.46      285.11     10.36 o 
  -1   6  12       90.64       82.14      4.77 o 
   0   6  12      575.60      520.01     11.27 o 
   1   6  12       89.52       81.74      6.85 o 
   2   6  12      302.45      278.50      8.09 o 
   3   6  12      105.95       95.68      4.94 o 
   4   6  12       68.96       62.70      4.08 o 
   5   6  12        2.65        2.57      1.29 o 
   6   6  12       28.25       32.77      4.03 o 
   7   6  12       21.65       24.03      2.18 o 
   8   6  12        1.96        2.69      1.07 o 
  -7   7  12        4.07        6.18      1.88 o 
  -6   7  12       39.37       43.93      4.30 o 
  -5   7  12        2.58        3.59      1.03 o 
  -4   7  12       71.44       74.33      4.30 o 
  -3   7  12      129.56      129.29      7.53 o 
  -2   7  12       40.01       34.18      3.28 o 
  -1   7  12      178.65      167.35      4.88 o 
   0   7  12        2.63        2.50      0.93 o 
   1   7  12      179.35      176.34      4.99 o 
   2   7  12       39.85       35.56      2.47 o 
   3   7  12      129.65      128.88      5.69 o 
   4   7  12       71.93       75.08      4.37 o 
   5   7  12        2.55        2.55      1.14 o 
   6   7  12       39.51       38.68      4.30 o 
   7   7  12        4.07        3.22      1.14 o 
  -7   8  12        1.42        2.69      1.34 o 
  -6   8  12        9.46        8.56      1.41 o 
  -5   8  12       21.91       19.72      2.06 o 
  -4   8  12       27.46       25.29      2.02 o 
  -3   8  12       49.32       45.67      4.57 o 
  -2   8  12      236.79      238.74      5.90 o 
  -1   8  12       19.91       19.52      1.85 o 
   0   8  12       33.77       31.86      2.25 o 
   1   8  12       19.59       17.60      2.26 o 
   2   8  12      236.54      235.48      6.04 o 
   3   8  12       49.09       41.80      6.45 o 
   4   8  12       27.50       24.84      3.63 o 
   5   8  12       21.90       18.90      2.18 o 
   6   8  12        9.41       10.47      2.42 o 
   7   8  12        1.43        2.69      1.34 o 
  -7   9  12        5.26        5.10      1.34 o 
  -6   9  12       31.88       35.45      3.49 o 
  -5   9  12       35.91       37.80      2.66 o 
  -4   9  12       18.86       14.89      1.49 o 
  -3   9  12        4.03        3.08      1.21 o 
  -2   9  12       21.52       20.80      2.28 o 
  -1   9  12        6.73        6.18      1.52 o 
   0   9  12       21.06       18.99      2.28 o 
   1   9  12        6.66        4.46      1.48 o 
   2   9  12       21.50       20.59      1.96 o 
   3   9  12        3.99        7.36      1.71 o 
   4   9  12       18.95       14.20      1.99 o 
   5   9  12       36.02       35.30      2.64 o 
   6   9  12       31.73       33.84      3.76 o 
   7   9  12        5.23        6.18      1.61 o 
  -6  10  12       36.69       33.31      3.22 o 
  -5  10  12       24.88       21.18      2.06 o 
  -4  10  12       13.81       17.99      2.95 o 
  -3  10  12      118.21      124.88      5.13 o 
  -2  10  12       23.56       26.61      2.47 o 
  -1  10  12      113.82      103.73      4.94 o 
   0  10  12       72.54       59.03      3.80 o 
   1  10  12      114.12      104.90      4.93 o 
   2  10  12       23.43       23.58      3.89 o 
   3  10  12      118.75      123.47      5.22 o 
   4  10  12       13.85       15.95      1.99 o 
   5  10  12       24.79       22.83      3.22 o 
   6  10  12       36.58       39.49      3.49 o 
  -6  11  12        9.59       13.16      1.88 o 
  -5  11  12        0.10       -0.84      0.84 o 
  -4  11  12        6.40        9.70      1.52 o 
  -3  11  12       11.84       11.55      2.69 o 
  -2  11  12       40.86       41.25      2.47 o 
  -1  11  12        1.48        1.24      1.01 o 
   0  11  12       12.37       14.77      2.09 o 
   1  11  12        1.58        1.76      1.61 o 
   2  11  12       40.78       44.34      3.13 o 
   3  11  12       11.90       12.60      1.90 o 
   4  11  12        6.40        8.32      1.52 o 
   5  11  12        0.09        0.54      1.34 o 
   6  11  12        9.70       10.47      1.88 o 
  -5  12  12        0.77        3.49      1.07 o 
  -4  12  12        3.22        3.63      0.95 o 
  -3  12  12       25.41       31.69      3.49 o 
  -2  12  12       38.94       37.36      2.75 o 
  -1  12  12       22.24       26.88      2.47 o 
   0  12  12       19.98       23.36      4.97 o 
   1  12  12       22.49       33.03      4.03 o 
   2  12  12       39.24       39.99      2.85 o 
   3  12  12       25.40       31.29      2.47 o 
   4  12  12        3.19        2.69      1.03 o 
   5  12  12        0.75        1.07      1.07 o 
  -4  13  12       10.99       12.89      1.88 o 
  -3  13  12       12.63       14.77      2.42 o 
  -2  13  12        1.40        1.75      0.95 o 
  -1  13  12        3.18        5.63      0.97 o 
   0  13  12        0.00       -0.42      0.66 o 
   1  13  12        3.23        6.44      1.88 o 
   2  13  12        1.40        0.27      1.61 o 
   3  13  12       12.64       13.33      2.01 o 
   4  13  12       10.86       12.35      1.88 o 
  -3  14  12        2.80        2.95      1.07 o 
  -2  14  12        3.56        4.56      0.84 o 
  -1  14  12       16.27       14.42      2.28 o 
   0  14  12       56.36       58.73      2.32 o 
   1  14  12       16.15       17.66      1.88 o 
   2  14  12        3.60        5.66      2.42 o 
   3  14  12        2.77        3.60      0.84 o 
  -1  15  12        3.88        0.54      0.81 o 
   0  15  12        0.56        1.61      1.07 o 
   1  15  12        3.88        3.92      0.84 o 
   1   0  13       31.33       23.76      2.37 o 
   2   0  13       31.73       22.94      2.28 o 
   3   0  13        0.21        0.11      3.00 o 
   4   0  13       37.81       38.68      4.57 o 
   5   0  13       37.32       32.69      3.76 o 
   6   0  13       25.52       19.74      2.18 o 
   7   0  13        3.87        2.15      1.61 o 
   8   0  13        1.23        1.88      1.34 o 
  -8   1  13        2.30        1.61      0.81 o 
  -7   1  13       39.22       35.99      3.76 o 
  -6   1  13        7.74        4.16      1.33 o 
  -5   1  13       70.40       66.59      4.08 o 
  -4   1  13       55.25       55.61      5.37 o 
  -3   1  13      162.84      147.47      5.74 o 
  -2   1  13      138.82      131.04      5.28 o 
  -1   1  13      312.16      288.22      7.70 o 
   0   1  13      191.82      168.49     10.22 o 
   1   1  13      314.31      296.81      7.99 o 
   2   1  13      139.42      134.13      4.41 o 
   3   1  13      163.26      151.12      4.81 o 
   4   1  13       55.15       50.54      3.80 o 
   5   1  13       70.02       64.38      3.99 o 
   6   1  13        7.74        6.74      1.52 o 
   7   1  13       39.55       37.61      4.03 o 
   8   1  13        2.30        1.07      1.07 o 
  -8   2  13        2.00        0.81      0.81 o 
  -7   2  13       12.80       13.06      1.71 o 
  -6   2  13        3.25        3.11      1.30 o 
  -5   2  13       33.25       30.89      2.85 o 
  -4   2  13      293.56      287.17     11.84 o 
  -3   2  13      219.68      208.49      6.73 o 
  -2   2  13       80.32       83.92      4.26 o 
  -1   2  13        2.80        5.27      5.21 o 
   0   2  13      453.72      417.68     12.29 o 
   1   2  13        2.84        3.00      0.93 o 
   2   2  13       81.25       83.88      3.56 o 
   3   2  13      220.15      220.89      5.89 o 
   4   2  13      293.14      276.19      8.37 o 
   5   2  13       33.46       32.88      2.36 o 
   6   2  13        3.24        4.56      1.88 o 
   7   2  13       12.75       11.28      2.69 o 
   8   2  13        2.09        0.54      1.07 o 
  -7   3  13       15.82       16.32      1.44 o 
  -6   3  13        5.18        6.06      1.41 o 
  -5   3  13        2.19        2.79      1.22 o 
  -4   3  13       71.64       61.79      5.64 o 
  -3   3  13        8.44        8.03      1.43 o 
  -2   3  13       42.81       44.91      3.24 o 
  -1   3  13      102.25       94.58      4.87 o 
   0   3  13      327.98      317.23      8.02 o 
   1   3  13      102.51       96.56      6.19 o 
   2   3  13       43.23       43.76      3.32 o 
   3   3  13        8.47        6.03      1.48 o 
   4   3  13       71.42       63.80      4.08 o 
   5   3  13        2.17        1.97      1.41 o 
   6   3  13        5.23        6.37      1.41 o 
   7   3  13       15.93       18.26      2.95 o 
   8   3  13        4.84        6.71      1.61 o 
  -7   4  13       26.82       30.35      3.22 o 
  -6   4  13       37.35       35.72      4.30 o 
  -5   4  13      109.97      103.19      6.05 o 
  -4   4  13       50.69       46.85      3.29 o 
  -3   4  13       50.69       47.38      3.51 o 
  -2   4  13       11.28        8.23      2.64 o 
  -1   4  13       44.82       36.34      5.27 o 
   0   4  13      235.60      206.95      6.56 o 
   1   4  13       44.83       43.40      3.97 o 
   2   4  13       11.61       11.63      2.01 o 
   3   4  13       50.77       50.92      3.70 o 
   4   4  13       50.32       48.66      3.61 o 
   5   4  13      109.88      108.15      5.12 o 
   6   4  13       37.62       35.52      2.83 o 
   7   4  13       26.77       27.93      3.49 o 
   8   4  13        5.98        9.13      1.61 o 
  -7   5  13       17.17       21.75      2.69 o 
  -6   5  13       14.22        8.86      2.15 o 
  -5   5  13       80.49       83.03      6.45 o 
  -4   5  13       23.67       19.22      2.18 o 
  -3   5  13       60.36       57.63      3.80 o 
  -2   5  13      201.66      198.92      6.55 o 
  -1   5  13        8.67        4.28      2.21 o 
   0   5  13      459.21      453.09      9.79 o 
   1   5  13        8.50        5.37      1.88 o 
   2   5  13      202.17      188.90      6.75 o 
   3   5  13       60.41       67.13      4.08 o 
   4   5  13       23.73       20.41      2.47 o 
   5   5  13       80.34       86.85      4.55 o 
   6   5  13       14.30       15.42      1.87 o 
   7   5  13       17.13       13.70      2.42 o 
  -7   6  13        1.03        0.81      1.07 o 
  -6   6  13        5.34        6.49      1.33 o 
  -5   6  13       29.54       27.66      3.76 o 
  -4   6  13      155.27      164.05      5.97 o 
  -3   6  13       22.89       18.53      2.95 o 
  -2   6  13       72.79       69.06      4.08 o 
  -1   6  13      104.13       99.18      3.88 o 
   0   6  13       12.51       10.10      2.01 o 
   1   6  13      104.00       93.00      4.75 o 
   2   6  13       72.74       63.37      3.14 o 
   3   6  13       22.93       21.72      3.89 o 
   4   6  13      155.54      151.36      6.08 o 
   5   6  13       29.43       31.23      2.75 o 
   6   6  13        5.26        9.40      2.42 o 
   7   6  13        1.00       -0.27      1.07 o 
  -7   7  13        0.85        2.42      1.07 o 
  -6   7  13        9.87       14.05      1.71 o 
  -5   7  13       28.64       33.89      2.56 o 
  -4   7  13       44.77       40.45      3.63 o 
  -3   7  13        1.60        0.81      1.34 o 
  -2   7  13      101.01       98.40      4.75 o 
  -1   7  13       76.24       76.01      3.46 o 
   0   7  13       82.26       79.17      3.51 o 
   1   7  13       77.23       74.34      3.41 o 
   2   7  13      100.84       99.41      3.90 o 
   3   7  13        1.56        2.48      1.22 o 
   4   7  13       44.69       46.90      3.32 o 
   5   7  13       28.72       30.87      2.75 o 
   6   7  13        9.84       14.50      2.69 o 
   7   7  13        0.89       -0.76      0.76 o 
  -7   8  13       19.51       18.53      2.15 o 
  -6   8  13        1.18        0.54      1.07 o 
  -5   8  13        4.53        5.88      2.42 o 
  -4   8  13       35.77       34.16      2.21 o 
  -3   8  13       23.19       27.93      3.49 o 
  -2   8  13        9.38        7.09      1.41 o 
  -1   8  13       41.31       36.82      3.23 o 
   0   8  13       21.60       18.90      2.37 o 
   1   8  13       41.30       37.56      2.47 o 
   2   8  13        9.19        7.86      1.24 o 
   3   8  13       23.38       22.99      2.56 o 
   4   8  13       36.09       38.43      3.63 o 
   5   8  13        4.57        5.38      1.33 o 
   6   8  13        1.17        0.54      1.07 o 
  -6   9  13       13.76       15.04      2.15 o 
  -5   9  13       22.06       25.50      1.69 o 
  -4   9  13        2.02        1.32      0.74 o 
  -3   9  13       14.29       14.20      1.80 o 
  -2   9  13        9.75        8.15      4.03 o 
  -1   9  13        9.91        9.58      4.70 o 
   0   9  13       12.08        8.88      1.80 o 
   1   9  13        9.73       10.58      1.71 o 
   2   9  13        9.77        6.27      1.54 o 
   3   9  13       14.46       14.88      2.15 o 
   4   9  13        2.01        2.69      1.22 o 
   5   9  13       22.18       24.38      2.18 o 
   6   9  13       13.82       15.58      2.42 o 
  -6  10  13       47.01       62.06      3.76 o 
  -5  10  13       40.23       48.37      3.22 o 
  -4  10  13        9.28        8.86      2.15 o 
  -3  10  13       94.46       89.10      6.45 o 
  -2  10  13        5.45        3.87      1.09 o 
  -1  10  13       23.02       17.94      2.95 o 
   0  10  13        1.76        2.24      2.01 o 
   1  10  13       23.15       21.58      3.09 o 
   2  10  13        5.60        3.97      0.88 o 
   3  10  13       94.46       94.42      4.57 o 
   4  10  13        9.34        8.03      2.28 o 
   5  10  13       40.33       45.14      6.04 o 
   6  10  13       46.77       59.91      3.76 o 
  -5  11  13       25.29       30.02      1.90 o 
  -4  11  13        4.35        5.29      1.88 o 
  -3  11  13       43.75       52.11      4.57 o 
  -2  11  13       27.57       29.69      2.02 o 
  -1  11  13        5.61        6.56      1.13 o 
   0  11  13        5.44        5.65      1.22 o 
   1  11  13        5.71        7.79      1.41 o 
   2  11  13       27.69       36.26      4.03 o 
   3  11  13       43.73       43.58      2.85 o 
   4  11  13        4.35        4.39      1.03 o 
   5  11  13       25.24       33.57      2.95 o 
  -4  12  13        3.17        4.56      1.34 o 
  -3  12  13        8.60        5.64      1.61 o 
  -2  12  13       41.12       40.66      2.56 o 
  -1  12  13       13.50       17.35      1.90 o 
   0  12  13        9.28        6.91      1.33 o 
   1  12  13       13.45       17.72      2.95 o 
   2  12  13       41.05       42.44      4.03 o 
   3  12  13        8.58        7.25      1.22 o 
   4  12  13        3.13        4.15      1.07 o 
  -3  13  13       11.90       13.70      1.88 o 
  -2  13  13        1.37        0.67      0.76 o 
  -1  13  13       10.02       11.14      1.48 o 
   0  13  13        5.50        6.11      0.87 o 
   1  13  13       10.18       10.74      2.15 o 
   2  13  13        1.38        2.15      1.34 o 
   3  13  13       11.86        9.94      1.88 o 
  -1  14  13        3.79        2.82      0.76 o 
   0  14  13        2.60        2.42      1.07 o 
   1  14  13        3.77        4.47      0.95 o 
   2  14  13       13.29       15.89      2.42 o 
   0   0  14       82.46       88.82      4.46 o 
   1   0  14       39.12       34.68      2.85 o 
   2   0  14        0.13        0.51      1.09 o 
   3   0  14        8.81        8.67      1.71 o 
   4   0  14       61.24       66.89      5.91 o 
   5   0  14        0.02        1.34      1.14 o 
   6   0  14        2.38        2.52      0.89 o 
   7   0  14       32.53       33.58      3.49 o 
  -7   1  14       17.75       19.61      2.69 o 
  -6   1  14       15.07       13.36      1.57 o 
  -5   1  14        5.30        4.10      1.41 o 
  -4   1  14        9.94        9.94      2.69 o 
  -3   1  14       54.96       50.36      3.63 o 
  -2   1  14       37.32       37.73      3.04 o 
  -1   1  14      146.69      141.41      5.58 o 
   0   1  14      184.21      188.42      8.32 o 
   1   1  14      147.13      152.33      5.99 o 
   2   1  14       37.23       42.34      3.23 o 
   3   1  14       54.84       54.73      3.70 o 
   4   1  14        9.87        7.25      2.42 o 
   5   1  14        5.38        3.99      2.15 o 
   6   1  14       15.15       13.29      1.71 o 
   7   1  14       17.75       19.07      2.69 o 
  -7   2  14       11.60        9.67      1.88 o 
  -6   2  14        3.32        3.22      1.14 o 
  -5   2  14       30.06       29.52      2.75 o 
  -4   2  14       35.07       35.72      4.57 o 
  -3   2  14       45.45       37.71      3.13 o 
  -2   2  14      455.35      443.38     10.29 o 
  -1   2  14       39.75       44.78      4.58 o 
   0   2  14      177.10      168.07      5.02 o 
   1   2  14       39.40       47.93      3.40 o 
   2   2  14      454.66      443.91      8.66 o 
   3   2  14       45.26       39.93      3.32 o 
   4   2  14       35.23       37.32      2.53 o 
   5   2  14       30.03       27.72      2.56 o 
   6   2  14        3.32        5.91      1.88 o 
   7   2  14       11.81        9.94      2.15 o 
  -6   3  14       33.70       30.35      3.76 o 
  -5   3  14       29.89       35.12      3.09 o 
  -4   3  14        9.21        8.06      2.42 o 
  -3   3  14       60.43       58.80      5.37 o 
  -2   3  14      131.77      129.79      5.60 o 
  -1   3  14      174.98      172.99      6.37 o 
   0   3  14      818.39      802.28     13.10 o 
   1   3  14      174.53      176.66      9.41 o 
   2   3  14      132.20      125.23      5.60 o 
   3   3  14       60.19       56.26      3.89 o 
   4   3  14        9.08        9.44      1.87 o 
   5   3  14       29.99       33.34      2.85 o 
   6   3  14       33.64       33.84      3.49 o 
   7   3  14        6.14        6.18      1.61 o 
  -7   4  14        5.99        4.83      1.07 o 
  -6   4  14        0.46       -0.27      1.34 o 
  -5   4  14       50.91       56.41      5.10 o 
  -4   4  14       26.93       25.94      2.45 o 
  -3   4  14       65.20       60.35      3.89 o 
  -2   4  14       96.23       93.66      4.75 o 
  -1   4  14       56.55       53.25      3.51 o 
   0   4  14       35.37       32.36      2.83 o 
   1   4  14       56.47       45.40      4.84 o 
   2   4  14       96.86       97.74      4.97 o 
   3   4  14       65.08       65.95      4.08 o 
   4   4  14       26.58       26.46      2.75 o 
   5   4  14       50.93       53.04      3.51 o 
   6   4  14        0.49        1.88      1.34 o 
   7   4  14        6.01        6.71      1.88 o 
  -7   5  14        6.29        7.52      1.34 o 
  -6   5  14        4.31        2.26      1.48 o 
  -5   5  14       10.43        9.67      2.15 o 
  -4   5  14       49.48       52.76      3.29 o 
  -3   5  14       99.50       92.63      4.55 o 
  -2   5  14       30.02       26.34      2.64 o 
  -1   5  14       42.05       39.59      3.19 o 
   0   5  14       36.53       30.91      2.85 o 
   1   5  14       41.70       40.46      3.23 o 
   2   5  14       30.05       25.39      2.47 o 
   3   5  14       99.94       97.14      4.93 o 
   4   5  14       49.35       49.12      3.51 o 
   5   5  14       10.43       12.47      1.90 o 
   6   5  14        4.33        2.89      1.09 o 
   7   5  14        6.30        2.95      1.34 o 
  -6   6  14       33.64       38.41      2.66 o 
  -5   6  14        8.75        9.13      2.15 o 
  -4   6  14       37.52       38.83      2.83 o 
  -3   6  14       66.00       59.91      5.10 o 
  -2   6  14       18.72       19.21      2.18 o 
  -1   6  14      166.11      155.54      5.89 o 
   0   6  14        2.02        2.79      1.22 o 
   1   6  14      165.35      156.46      6.07 o 
   2   6  14       18.55       17.67      1.65 o 
   3   6  14       65.90       68.76      4.08 o 
   4   6  14       37.17       39.50      3.04 o 
   5   6  14        8.93        8.19      2.95 o 
   6   6  14       33.56       40.89      2.52 o 
  -6   7  14        1.84        0.81      0.76 o 
  -5   7  14       17.01       16.99      1.68 o 
  -4   7  14       13.16       12.18      1.61 o 
  -3   7  14        9.45        7.52      2.15 o 
  -2   7  14       26.67       23.24      2.47 o 
  -1   7  14      165.26      158.10      4.81 o 
   0   7  14       41.08       39.03      2.53 o 
   1   7  14      164.88      165.22      4.96 o 
   2   7  14       26.52       26.59      1.79 o 
   3   7  14        9.42        9.11      1.80 o 
   4   7  14       13.18       12.35      2.42 o 
   5   7  14       16.99       14.47      1.90 o 
   6   7  14        1.84        0.00      0.95 o 
  -6   8  14       36.05       44.32      3.49 o 
  -5   8  14        1.73        3.13      1.21 o 
  -4   8  14        4.07        3.24      0.87 o 
  -3   8  14        1.01       -0.13      0.95 o 
  -2   8  14        0.06        0.54      1.34 o 
  -1   8  14       33.79       31.43      2.25 o 
   0   8  14       21.64       22.08      1.89 o 
   1   8  14       34.12       31.28      2.22 o 
   2   8  14        0.07        0.40      0.57 o 
   3   8  14        0.99        0.90      0.67 o 
   4   8  14        4.11        4.30      1.33 o 
   5   8  14        1.81        1.90      1.88 o 
   6   8  14       35.92       43.52      3.49 o 
  -5   9  14       14.71       13.79      1.73 o 
  -4   9  14       15.54       17.31      1.40 o 
  -3   9  14       46.03       45.63      2.37 o 
  -2   9  14        0.41        0.00      1.34 o 
  -1   9  14        3.37        1.86      0.71 o 
   0   9  14        0.15       -0.27      1.48 o 
   1   9  14        3.49        4.30      1.33 o 
   2   9  14        0.42       -0.70      0.89 o 
   3   9  14       45.91       49.73      3.23 o 
   4   9  14       15.54       16.72      1.90 o 
   5   9  14       14.88       15.04      1.61 o 
  -5  10  14       13.93       14.77      1.88 o 
  -4  10  14       23.54       33.52      2.18 o 
  -3  10  14        0.27        0.18      0.84 o 
  -2  10  14        5.89        5.98      1.03 o 
  -1  10  14        3.64        2.54      1.03 o 
   0  10  14       71.61       69.47      3.70 o 
   1  10  14        3.68        4.87      1.29 o 
   2  10  14        5.90        6.28      1.29 o 
   3  10  14        0.27       -0.13      0.95 o 
   4  10  14       23.57       33.11      2.28 o 
   5  10  14       13.95       16.11      2.15 o 
  -4  11  14        0.25        0.15      0.81 o 
  -3  11  14        2.89        5.50      1.61 o 
  -2  11  14        6.87        8.52      2.55 o 
  -1  11  14        5.12        4.53      0.90 o 
   0  11  14        1.76        2.59      0.82 o 
   1  11  14        5.16        5.96      1.22 o 
   2  11  14        6.80        6.98      2.15 o 
   3  11  14        2.87        3.56      1.07 o 
   4  11  14        0.25       -0.15      0.64 o 
  -3  12  14       35.40       48.35      3.49 o 
  -2  12  14       11.05       14.16      1.52 o 
  -1  12  14       43.94       51.58      2.85 o 
   0  12  14        0.00        1.31      0.60 o 
   1  12  14       44.07       46.47      4.03 o 
   2  12  14       10.96       15.04      2.42 o 
   3  12  14       35.35       45.67      3.49 o 
  -2  13  14        0.88        0.00      0.81 o 
  -1  13  14       24.34       31.03      1.90 o 
   0  13  14        2.82        3.76      1.34 o 
   1  13  14       24.24       31.11      1.87 o 
   2  13  14        0.84        0.35      0.64 o 
   1   0  15      187.62      173.08      6.37 o 
   2   0  15       17.58       17.74      2.55 o 
   3   0  15       36.42       38.14      4.57 o 
   4   0  15       33.23       30.10      2.83 o 
   5   0  15       29.20       28.27      3.89 o 
   6   0  15        8.79       14.12      1.80 o 
   7   0  15        3.47        2.69      1.34 o 
  -6   1  15       10.43       12.22      1.52 o 
  -5   1  15       17.07       16.54      1.99 o 
  -4   1  15        3.57        4.83      2.15 o 
  -3   1  15       33.74       40.02      4.57 o 
  -2   1  15      168.67      172.87      6.46 o 
  -1   1  15       18.67       18.18      2.42 o 
   0   1  15       25.77       23.92      2.00 o 
   1   1  15       18.70       16.23      2.82 o 
   2   1  15      168.20      164.22      6.18 o 
   3   1  15       33.64       41.09      4.57 o 
   4   1  15        3.65        5.80      1.34 o 
   5   1  15       17.01       15.98      1.99 o 
   6   1  15       10.61       10.58      2.13 o 
   7   1  15        1.37        1.61      1.07 o 
  -6   2  15        7.62        9.83      1.13 o 
  -5   2  15        3.61        5.24      1.33 o 
  -4   2  15        0.38        1.07      1.88 o 
  -3   2  15       24.59       24.44      3.76 o 
  -2   2  15       71.75       76.13      4.27 o 
  -1   2  15      141.95      150.15      4.81 o 
   0   2  15      167.12      167.56      5.01 o 
   1   2  15      141.46      152.46      4.86 o 
   2   2  15       71.60       67.75      4.84 o 
   3   2  15       24.56       28.74      4.03 o 
   4   2  15        0.40        0.48      0.89 o 
   5   2  15        3.72        6.18      1.88 o 
   6   2  15        7.68       11.28      2.15 o 
   7   2  15        7.42        5.37      1.34 o 
  -6   3  15        2.79        3.44      0.89 o 
  -5   3  15        6.29        6.71      1.88 o 
  -4   3  15       65.72       70.24      3.76 o 
  -3   3  15       34.05       30.62      4.03 o 
  -2   3  15      110.81      106.20      5.03 o 
  -1   3  15       61.02       62.26      3.05 o 
   0   3  15       65.14       66.23      3.99 o 
   1   3  15       60.75       56.55      3.80 o 
   2   3  15      111.12      108.04      7.26 o 
   3   3  15       34.01       31.43      4.03 o 
   4   3  15       65.70       61.26      5.37 o 
   5   3  15        6.23        9.40      2.15 o 
   6   3  15        2.84        3.49      1.34 o 
   7   3  15        1.98        1.07      0.81 o 
  -6   4  15        7.90        7.57      1.34 o 
  -5   4  15       24.36       27.13      3.22 o 
  -4   4  15       51.98       53.61      2.72 o 
  -3   4  15       30.30       24.71      3.49 o 
  -2   4  15       69.14       63.81      3.89 o 
  -1   4  15       95.01       86.09      9.41 o 
   0   4  15      102.03       97.87      4.75 o 
   1   4  15       95.92       89.05      4.65 o 
   2   4  15       69.37       65.58      3.99 o 
   3   4  15       30.71       27.09      2.82 o 
   4   4  15       51.61       52.48      3.51 o 
   5   4  15       24.71       25.51      3.22 o 
   6   4  15        7.94        8.06      1.88 o 
  -6   5  15        2.95        2.83      1.07 o 
  -5   5  15        4.36        3.76      1.61 o 
  -4   5  15       71.79       72.72      3.67 o 
  -3   5  15       42.68       40.56      4.03 o 
  -2   5  15      139.53      139.46      6.32 o 
  -1   5  15       23.91       27.66      4.03 o 
   0   5  15       27.45       20.80      2.37 o 
   1   5  15       23.92       24.44      2.47 o 
   2   5  15      139.57      138.85      4.60 o 
   3   5  15       42.57       44.69      3.32 o 
   4   5  15       71.29       75.73      4.08 o 
   5   5  15        4.34        5.10      1.88 o 
   6   5  15        3.01        1.61      1.07 o 
  -6   6  15        0.45        0.67      0.76 o 
  -5   6  15       14.78       13.96      2.42 o 
  -4   6  15        7.78        8.29      1.29 o 
  -3   6  15       13.95       14.77      2.69 o 
  -2   6  15       19.05       18.81      2.28 o 
  -1   6  15       19.67       18.64      1.69 o 
   0   6  15       28.78       29.52      2.22 o 
   1   6  15       19.76       16.44      1.69 o 
   2   6  15       18.92       18.27      1.49 o 
   3   6  15       13.81       12.86      1.99 o 
   4   6  15        7.79        8.07      2.55 o 
   5   6  15       14.80       15.54      1.80 o 
   6   6  15        0.44        0.27      0.81 o 
  -6   7  15       33.59       37.34      2.95 o 
  -5   7  15        3.25        2.15      1.07 o 
  -4   7  15       24.80       27.27      1.75 o 
  -3   7  15       50.93       52.65      4.30 o 
  -2   7  15       56.79       51.85      4.57 o 
  -1   7  15       22.80       25.54      1.91 o 
   0   7  15       14.08       14.11      1.44 o 
   1   7  15       22.68       21.26      1.80 o 
   2   7  15       56.38       61.29      2.82 o 
   3   7  15       50.91       50.82      2.63 o 
   4   7  15       24.51       26.34      1.85 o 
   5   7  15        3.24        4.57      0.95 o 
  -5   8  15        2.61        3.55      1.88 o 
  -4   8  15       10.34       10.34      1.06 o 
  -3   8  15        2.58        1.82      0.84 o 
  -2   8  15       21.01       18.53      2.69 o 
  -1   8  15       36.91       40.92      2.37 o 
   0   8  15        0.82        2.22      0.78 o 
   1   8  15       37.34       41.50      2.36 o 
   2   8  15       21.14       22.43      2.25 o 
   3   8  15        2.64        2.31      0.74 o 
   4   8  15       10.31        9.85      1.52 o 
   5   8  15        2.68        3.22      0.84 o 
  -5   9  15       34.62       47.55      3.22 o 
  -4   9  15        8.58        6.10      2.01 o 
  -3   9  15        2.67        3.74      1.27 o 
  -2   9  15        3.95        3.59      1.03 o 
  -1   9  15        1.04        2.00      1.03 o 
   0   9  15        0.04        0.59      1.03 o 
   1   9  15        0.99        0.97      0.89 o 
   2   9  15        3.96        5.22      1.48 o 
   3   9  15        2.70        2.12      1.75 o 
   4   9  15        8.60        7.14      1.22 o 
  -4  10  15        0.07       -0.12      0.64 o 
  -3  10  15        1.54        0.81      1.07 o 
  -2  10  15       18.65       21.23      1.90 o 
  -1  10  15       27.23       32.07      3.49 o 
   0  10  15       24.36       25.74      2.18 o 
   1  10  15       27.56       34.58      2.37 o 
   2  10  15       18.64       20.95      2.95 o 
   3  10  15        1.51        1.75      0.94 o 
   4  10  15        0.08        0.81      1.07 o 
  -3  11  15        3.63        3.49      1.07 o 
  -2  11  15       30.45       36.26      3.22 o 
  -1  11  15        6.94        7.77      1.14 o 
   0  11  15       47.05       52.66      2.75 o 
   1  11  15        6.98        8.27      1.22 o 
   2  11  15       30.36       35.72      3.22 o 
   3  11  15        3.56        3.76      1.34 o 
  -2  12  15       11.64       11.55      1.61 o 
  -1  12  15       26.93       35.72      2.69 o 
   0  12  15        0.26        1.34      1.07 o 
   1  12  15       26.95       38.68      3.22 o 
   2  12  15       11.75       15.31      1.88 o 
   0   0  16      305.43      306.05     11.57 o 
   1   0  16        5.65        5.35      1.18 o 
   2   0  16       22.92       23.87      3.49 o 
   3   0  16        3.97        1.34      1.61 o 
   4   0  16        2.66        4.34      1.22 o 
   5   0  16        1.63        0.39      0.84 o 
   6   0  16        0.96        2.69      1.07 o 
  -6   1  16        2.73        0.94      0.57 o 
  -5   1  16       40.09       45.74      3.09 o 
  -4   1  16       11.42       11.38      2.28 o 
  -3   1  16       76.89       74.43      5.91 o 
  -2   1  16       25.51       28.16      2.56 o 
  -1   1  16       32.89       36.02      2.32 o 
   0   1  16       60.85       61.39      3.80 o 
   1   1  16       33.01       36.06      2.42 o 
   2   1  16       25.39       27.42      2.56 o 
   3   1  16       77.04       64.22      5.37 o 
   4   1  16       11.33       12.09      2.69 o 
   5   1  16       40.02       43.90      2.64 o 
   6   1  16        2.76        2.54      1.34 o 
  -6   2  16        9.66        8.32      1.61 o 
  -5   2  16        2.97        3.76      1.61 o 
  -4   2  16       30.13       30.11      1.93 o 
  -3   2  16       41.72       46.47      4.57 o 
  -2   2  16       28.87       30.11      2.17 o 
  -1   2  16       42.91       38.01      2.43 o 
   0   2  16       23.78       24.09      1.91 o 
   1   2  16       42.89       37.82      2.37 o 
   2   2  16       29.00       29.63      2.64 o 
   3   2  16       42.16       37.87      4.30 o 
   4   2  16       30.34       30.89      3.76 o 
   5   2  16        2.90        3.76      1.61 o 
   6   2  16        9.78        8.20      1.14 o 
  -6   3  16        2.38        3.22      1.07 o 
  -5   3  16       25.00       27.66      3.22 o 
  -4   3  16        3.90        4.45      0.97 o 
  -3   3  16       12.43       13.43      2.69 o 
  -2   3  16       79.47       84.09      3.61 o 
  -1   3  16       20.73       15.95      1.54 o 
   0   3  16        0.30        0.38      1.75 o 
   1   3  16       20.62       19.35      2.28 o 
   2   3  16       79.36       75.26      4.18 o 
   3   3  16       12.23       12.35      2.69 o 
   4   3  16        3.73        1.07      1.61 o 
   5   3  16       25.18       28.20      3.22 o 
   6   3  16        2.39        2.60      0.84 o 
  -6   4  16        3.72        4.03      1.34 o 
  -5   4  16       16.64       19.34      2.69 o 
  -4   4  16        4.68        3.56      1.75 o 
  -3   4  16       29.69       28.47      3.22 o 
  -2   4  16       29.47       28.18      3.09 o 
  -1   4  16       34.20       32.75      2.75 o 
   0   4  16       22.30       19.05      2.28 o 
   1   4  16       34.37       32.30      3.89 o 
   2   4  16       29.50       32.15      2.82 o 
   3   4  16       29.89       30.35      3.76 o 
   4   4  16        4.73        4.56      1.88 o 
   5   4  16       16.63       17.73      2.42 o 
   6   4  16        3.67        5.64      1.34 o 
  -5   5  16        8.97        9.13      1.88 o 
  -4   5  16       68.97       75.31      3.40 o 
  -3   5  16       65.02       69.85      4.84 o 
  -2   5  16       36.97       37.20      2.85 o 
  -1   5  16       11.90       12.35      2.69 o 
   0   5  16        6.68        3.69      1.03 o 
   1   5  16       12.10       12.69      1.49 o 
   2   5  16       37.10       38.45      2.65 o 
   3   5  16       64.56       67.26      3.70 o 
   4   5  16       69.13       74.16      5.37 o 
   5   5  16        9.01       10.20      1.88 o 
  -5   6  16        3.13        3.76      1.34 o 
  -4   6  16        8.24        9.46      1.03 o 
  -3   6  16       33.71       38.41      3.49 o 
  -2   6  16       25.84       23.10      2.95 o 
  -1   6  16       16.90       15.45      1.90 o 
   0   6  16       21.90       19.79      1.75 o 
   1   6  16       16.73       17.76      1.60 o 
   2   6  16       26.02       24.89      1.81 o 
   3   6  16       34.03       37.83      2.75 o 
   4   6  16        8.25        7.03      1.22 o 
   5   6  16        3.05        4.65      0.84 o 
  -5   7  16        4.46        4.30      1.07 o 
  -4   7  16        1.15        1.86      1.21 o 
  -3   7  16       22.12       31.62      3.36 o 
  -2   7  16        5.64        8.32      1.88 o 
  -1   7  16       26.97       29.66      1.91 o 
   0   7  16        0.07        1.05      0.74 o 
   1   7  16       26.95       29.69      1.95 o 
   2   7  16        5.70        6.37      0.97 o 
   3   7  16       22.17       28.60      2.26 o 
   4   7  16        1.15        3.16      0.84 o 
  -4   8  16        9.73       11.23      1.34 o 
  -3   8  16        5.23        5.59      0.94 o 
  -2   8  16       12.20       16.65      2.42 o 
  -1   8  16       24.45       28.42      2.18 o 
   0   8  16       46.32       46.97      2.32 o 
   1   8  16       24.32       32.09      1.91 o 
   2   8  16       12.11       13.61      1.22 o 
   3   8  16        5.26        4.41      0.89 o 
   4   8  16        9.83       12.08      1.88 o 
  -3   9  16       13.96       16.60      1.52 o 
  -2   9  16       24.03       26.82      1.60 o 
  -1   9  16        5.94        7.26      1.14 o 
   0   9  16        3.72        5.53      1.14 o 
   1   9  16        6.07        9.57      2.15 o 
   2   9  16       23.93       27.66      3.22 o 
   3   9  16       13.91       15.84      2.15 o 
  -2  10  16        4.02        5.64      1.34 o 
  -1  10  16        3.97        7.42      1.24 o 
   0  10  16        0.42       -0.09      0.62 o 
   1  10  16        3.93        6.34      1.03 o 
   2  10  16        4.00        4.30      1.34 o 
   1  11  16       69.94       83.85      4.30 o 
   1   0  17        2.77        1.25      0.78 o 
   2   0  17        2.92        2.27      1.61 o 
   3   0  17       21.21       19.22      1.99 o 
   4   0  17       18.92       27.24      4.57 o 
   5   0  17        6.71        9.65      1.20 o 
  -5   1  17        2.94        2.69      1.07 o 
  -4   1  17       15.37       13.43      1.61 o 
  -3   1  17       19.39       23.59      3.49 o 
  -2   1  17       59.67       66.25      2.95 o 
  -1   1  17       20.48       21.99      1.75 o 
   0   1  17       31.45       34.61      2.64 o 
   1   1  17       20.55       20.60      1.71 o 
   2   1  17       59.81       63.10      3.51 o 
   3   1  17       19.82       21.27      2.08 o 
   4   1  17       15.43       13.61      1.75 o 
   5   1  17        3.00        2.69      1.34 o 
  -5   2  17        4.99        4.94      0.84 o 
  -4   2  17        6.90        9.04      1.18 o 
  -3   2  17       11.78       15.65      1.71 o 
  -2   2  17       38.73       41.16      2.27 o 
  -1   2  17        4.44        4.45      0.93 o 
   0   2  17       22.25       24.29      2.26 o 
   1   2  17        4.57        4.57      1.33 o 
   2   2  17       38.71       39.89      4.03 o 
   3   2  17       11.80       13.25      1.71 o 
   4   2  17        7.11        8.06      1.88 o 
   5   2  17        4.97        5.37      1.34 o 
  -5   3  17        8.05        8.32      1.61 o 
  -4   3  17        2.73        2.46      1.07 o 
  -3   3  17        7.79        8.83      1.22 o 
  -2   3  17       18.01       20.41      2.95 o 
  -1   3  17        7.93        6.71      1.88 o 
   0   3  17       17.94       16.44      1.90 o 
   1   3  17        7.85        7.27      1.48 o 
   2   3  17       17.92       21.18      2.18 o 
   3   3  17        7.82        9.55      1.41 o 
   4   3  17        2.73        3.09      0.95 o 
   5   3  17        7.99        7.89      1.21 o 
  -5   4  17       19.13       26.86      2.69 o 
  -4   4  17       52.40       60.72      4.30 o 
  -3   4  17       20.20       22.83      2.69 o 
  -2   4  17        3.10        5.64      1.88 o 
  -1   4  17        7.59        6.18      1.88 o 
   0   4  17        7.80        8.22      2.95 o 
   1   4  17        7.51        8.46      1.52 o 
   2   4  17        3.10        2.61      0.82 o 
   3   4  17       20.18       23.25      2.09 o 
   4   4  17       52.06       56.09      2.94 o 
   5   4  17       19.10       25.90      2.55 o 
  -4   5  17        3.47        5.10      1.34 o 
  -3   5  17        4.08        2.69      0.95 o 
  -2   5  17        7.07        4.83      1.61 o 
  -1   5  17        8.01        8.17      1.41 o 
   0   5  17       45.93       46.89      2.37 o 
   1   5  17        7.93        7.08      1.03 o 
   2   5  17        7.10        7.62      1.06 o 
   3   5  17        4.00        5.08      1.22 o 
   4   5  17        3.50        3.32      0.84 o 
  -4   6  17       19.48       20.68      2.42 o 
  -3   6  17        6.55        7.87      1.14 o 
  -2   6  17        7.54        7.52      1.88 o 
  -1   6  17        0.83        0.95      1.07 o 
   0   6  17       17.93       18.42      1.49 o 
   1   6  17        0.82        0.78      0.61 o 
   2   6  17        7.65        7.15      0.90 o 
   3   6  17        6.51        6.41      1.03 o 
   4   6  17       19.45       21.24      2.01 o 
  -3   7  17        0.96        0.63      0.50 o 
  -2   7  17       11.45       13.43      2.15 o 
  -1   7  17       10.45       15.04      2.15 o 
   0   7  17        2.58        2.23      0.71 o 
   1   7  17       10.49       12.06      1.09 o 
   2   7  17       11.47       12.82      1.25 o 
   3   7  17        0.98        0.63      0.94 o 
  -2   8  17       12.27       16.20      1.60 o 
  -1   8  17        6.71        5.64      1.61 o 
   0   8  17       58.90       67.11      2.96 o 
   1   8  17        6.71        5.89      0.82 o 
   2   8  17       12.26       14.23      2.15 o 
   3   8  17        0.17        0.81      0.81 o 
  -2   9  17        7.11        8.32      1.61 o 
  -1   9  17        0.04       -0.13      0.57 o 
   0   9  17        9.28       11.42      1.36 o 
   1   9  17        0.03        0.27      0.81 o 
   2   9  17        7.17        9.40      1.61 o 
   0   0  18       34.65       43.24      3.76 o 
   1   0  18       30.14       34.79      2.31 o 
   2   0  18        0.80        0.00      0.76 o 
   3   0  18       14.03       19.61      1.40 o 
   4   0  18        8.05        9.13      1.14 o 
  -4   1  18       13.22       16.23      1.34 o 
  -3   1  18        3.46        3.56      0.76 o 
  -2   1  18       14.20       12.98      1.41 o 
  -1   1  18       35.48       42.24      2.64 o 
   0   1  18        7.00        6.46      2.55 o 
   1   1  18       35.69       43.24      3.61 o 
   2   1  18       14.18       15.79      3.22 o 
   3   1  18        3.52        3.45      0.71 o 
   4   1  18       13.25       18.62      2.01 o 
  -4   2  18        2.84        2.69      1.07 o 
  -3   2  18        0.68        1.17      0.59 o 
  -2   2  18        6.25        6.14      1.09 o 
  -1   2  18        2.19        3.10      0.84 o 
   0   2  18        0.00       -0.27      0.69 o 
   1   2  18        2.19        2.09      0.84 o 
   2   2  18        6.34        6.10      1.14 o 
   3   2  18        0.74        0.81      0.81 o 
   4   2  18        2.83        3.43      0.84 o 
  -4   3  18       18.52       27.39      2.69 o 
  -3   3  18        3.65        3.22      0.95 o 
  -2   3  18        8.85        9.67      1.88 o 
  -1   3  18       16.95       21.48      2.69 o 
   0   3  18        0.34        0.27      1.07 o 
   1   3  18       17.08       21.22      1.90 o 
   2   3  18        8.88        8.48      1.03 o 
   3   3  18        3.60        2.85      1.21 o 
   4   3  18       18.42       25.35      1.71 o 
  -3   4  18       17.11       19.51      1.48 o 
  -2   4  18        2.22        1.61      1.07 o 
  -1   4  18        5.74        7.26      1.14 o 
   0   4  18       16.48       17.46      1.71 o 
   1   4  18        5.70        6.26      0.90 o 
   2   4  18        2.20        1.98      0.58 o 
   3   4  18       17.09       17.93      1.61 o 
  -3   5  18        3.48        3.76      1.07 o 
  -2   5  18        4.64        3.76      1.34 o 
  -1   5  18        4.64        5.91      1.61 o 
   0   5  18        2.83        3.36      0.95 o 
   1   5  18        4.71        5.90      0.87 o 
   2   5  18        4.69        4.52      0.71 o 
   3   5  18        3.42        4.84      1.07 o 
  -2   6  18        6.80        8.44      1.03 o 
  -1   6  18        2.85        1.61      1.07 o 
   0   6  18        3.65        1.46      1.07 o 
   1   6  18        2.83        2.02      0.67 o 
   2   6  18        6.67        8.55      1.03 o 
  -1   7  18        3.50        4.56      1.07 o 
   0   7  18        0.37        1.07      0.81 o 
   1   0  19        5.49        4.83      1.34 o 
   2   0  19        0.02       -0.54      0.81 o 
  -2   1  19       10.41        9.70      1.14 o 
  -1   1  19        3.19        2.42      1.07 o 
   0   1  19       64.62       78.73      4.30 o 
   1   1  19        3.24        2.95      1.07 o 
   2   1  19       10.51        9.40      1.61 o 
  -2   2  19       11.95       15.62      1.41 o 
  -1   2  19        7.11        8.32      1.61 o 
   0   2  19        0.90        1.73      1.07 o 
   1   2  19        7.17        5.80      0.95 o 
   2   2  19       11.87       16.11      1.88 o 
  -2   3  19       10.03        9.85      1.75 o 
  -1   3  19       12.16       12.08      1.88 o 
   0   3  19        9.67       11.83      1.88 o 
   1   3  19       12.21       10.44      1.34 o 
   2   3  19        9.98       10.47      1.61 o 
  -1   4  19        1.70        1.88      0.81 o 
   0   4  19       30.22       31.96      2.69 o 
   1   4  19        1.67        0.27      0.81 o 
                                                 
